# Supplementary material for: The comparative population genetics of Neisseria meningitidis and Neisseria gonorrhoeae
Source: PeerJ. 2019 Jun 27;7:e7216. doi: 10.7717/peerj.7216 (PMC6599670; doi:10.7717/peerj.7216)
Supplement: Supplemental Information 1 — The code required to assemble the datasets from the genomes and then perform all of the analyses. [file peerj-07-7216-s001.zip]

Archive with 19 entries (16 files):
- Code/
- Code/tree.py
- __MACOSX/
- __MACOSX/Code/
- __MACOSX/Code/._tree.py
- Code/Neisseria.Rmd
- __MACOSX/Code/._Neisseria.Rmd
- Code/alignment.py
- __MACOSX/Code/._alignment.py
- Code/dataset.py
- __MACOSX/Code/._dataset.py
- Code/ortholog_list.py
- __MACOSX/Code/._ortholog_list.py
- Code/blast.py
- __MACOSX/Code/._blast.py
- Code/selection.py
- __MACOSX/Code/._selection.py
- Code/tests.py
- __MACOSX/Code/._tests.py
