# Supplementary material for: The comparative population genetics of Neisseria meningitidis and Neisseria gonorrhoeae
Source: PeerJ. 2019 Jun 27;7:e7216. doi: 10.7717/peerj.7216 (PMC6599670; doi:10.7717/peerj.7216)
Supplement: Supplemental Information 1 — The code required to assemble the datasets from the genomes and then perform all of the analyses. [file peerj-07-7216-s001.zip › Code/tree.py]

#!/usr/bin/env python3
# -*- coding: utf-8 -*-
"""
Created on Thu May  3 10:25:40 2018

@author: Lucile Vigué
"""

import pickle
from Bio.SeqRecord import SeqRecord
from Bio import SeqIO

gonorrhoeae = pickle.load(open( "Neisseria_gonorrhoeae.p", "rb" ))
meningitidis = pickle.load(open( "Neisseria_meningitidis.p", "rb" ))
reference = pickle.load(open( "Neisseria_reference.p", "rb" ))

orthologs_gonorrhoeae = dict()
orthologs_meningitidis = dict()

strains_gonorrhoeae = []
strains_meningitidis = []

for key in gonorrhoeae.keys():
    orthologs = gonorrhoeae[key]
    ref = reference[key][0][1]
    start_end = [ref[0], ref[1]]
    for i in range(len(orthologs)):
        ortholog = orthologs[i]
        if(ortholog[1][0] in start_end and ortholog[1][1] in start_end and len(ortholog[0].seq)==len(reference[key][0][0].seq)):
            if(ortholog[0].name not in strains_gonorrhoeae):
                strains_gonorrhoeae += [ortholog[0].name]
            if(key not in orthologs_gonorrhoeae.keys()):
                orthologs_gonorrhoeae[key] = []
            if(ortholog[0].seq[0:3]=='ATG' and ortholog[0].seq[-3:] in ['TAA', 'TGA', 'TAG']):
                orthologs_gonorrhoeae[key] += [ortholog[0]]
            else:
                print(ortholog[0])
                
for key in meningitidis.keys():
    orthologs = meningitidis[key]
    ref = reference[key][0][1]
    start_end = [ref[0], ref[1]]
    for i in range(len(orthologs)):
        ortholog = orthologs[i]
        if(ortholog[1][0] in start_end and ortholog[1][1] in start_end and len(ortholog[0].seq)==len(reference[key][0][0].seq)):
            if(ortholog[0].name not in strains_meningitidis):
                strains_meningitidis += [ortholog[0].name]
            if(key not in orthologs_meningitidis.keys()):
                orthologs_meningitidis[key] = []
            if(ortholog[0].seq[0:3]=='ATG' and ortholog[0].seq[-3:] in ['TAA', 'TGA', 'TAG']):
                orthologs_meningitidis[key] += [ortholog[0]]
            else:
                print(ortholog[0])
core_genome = dict()
for key in orthologs_meningitidis.keys():     
    if(key in orthologs_gonorrhoeae.keys() and len(orthologs_meningitidis[key])>5 and len(orthologs_gonorrhoeae[key])>5):
        if(len(orthologs_meningitidis[key])==20 and len(orthologs_gonorrhoeae[key])==15):
            for i in range(len(orthologs_meningitidis[key])):
                name = orthologs_meningitidis[key][i].name
                if(name not in core_genome):
                    core_genome[name] = SeqRecord(seq='', id=name, name=name, description=orthologs_meningitidis[key][i].description)
                core_genome[name].seq = core_genome[name].seq+orthologs_meningitidis[key][i].seq
            for i in range(len(orthologs_gonorrhoeae[key])):
                name = orthologs_gonorrhoeae[key][i].name
                if(name not in core_genome):
                    core_genome[name] = SeqRecord(seq='', id=name, name=name, description=orthologs_gonorrhoeae[key][i].description)
                core_genome[name].seq = core_genome[name].seq+orthologs_gonorrhoeae[key][i].seq

                
#core_genome = dict()
#for key in orthologs_meningitidis.keys():     
#    if(len(orthologs_meningitidis[key])==20):
#       for i in range(len(orthologs_meningitidis[key])):
#            name = orthologs_meningitidis[key][i].name
#            if(name not in core_genome):
#                core_genome[name] = SeqRecord(seq='', id=name, name=name, description=orthologs_meningitidis[key][i].description)
#            core_genome[name].seq = core_genome[name].seq+orthologs_meningitidis[key][i].seq
                
SeqIO.write(core_genome.values(), 'core_genome.fasta', "fasta")


from Bio.Phylo.TreeConstruction import DistanceCalculator, DistanceTreeConstructor
from Bio import AlignIO
from Bio import Phylo
import pylab
#import matplotlib
import pydot

aln = AlignIO.read('Core_genomes/CG_NG_NM.fasta', 'fasta')
calculator = DistanceCalculator('identity')
constructor = DistanceTreeConstructor(calculator, 'nj')
tree = constructor.build_tree(aln)
Phylo.write(tree, "Core_genomes/tree_CG_NG_NM.dnd", "newick")

Phylo.draw_ascii(tree)
Phylo.draw(tree)
tree = Phylo.read("Core_genomes/tree_NG.dnd", "newick")
Phylo.draw(tree)
Phylo.draw_graphviz(tree)
pylab.show()


dm = calculator.get_distance(aln)
