# Supplementary material for: The comparative population genetics of Neisseria meningitidis and Neisseria gonorrhoeae
Source: PeerJ. 2019 Jun 27;7:e7216. doi: 10.7717/peerj.7216 (PMC6599670; doi:10.7717/peerj.7216)
Supplement: Supplemental Information 1 — The code required to assemble the datasets from the genomes and then perform all of the analyses. [file peerj-07-7216-s001.zip › Code/Neisseria.Rmd]

---
title: "Neisseria"
output: html_notebook
---
# Materials and Methods

## Dataset compilation

## Detection of HGT

We've got two datasets:

- Core genome alignments (Dataset 1)
- Core genome alignments with all the recombined parts replaced by gaps (Dataset 2)

When we run the analysis on the codons that are present in at least 10 sequences of each clade (i.e. we ignore all the codons where less than 10 sequences of each clade do not contain gap or ambiguous nucleotide). We only focus on the 2-codon polymorphisms in order to have a clear definition of synonymous and non-synonymous polymorphisms.

When we study Pi we work on datasets where all the gaps have been removed.

# Results

## Diversity within and between species

### Philogeny of the strains

### Horizontal gene transfer

#### Neisseria gonorrhoeae

```{r}
library(tidyverse)
estimates <- read.csv("CG_NG_fasta.em.txt", sep='\t')
print(estimates)
bootstrap <- read.csv("CG_NG_fasta.emsim.txt", sep='\t')
print(estimates[1,2]) #R/theta
quantile(bootstrap$R.theta, c(.025, .975)) #R/theta confidence interval
print(1/estimates[2,2]) #delta
quantile(bootstrap$delta, c(.025, .975)) #delta confidence interval
print(estimates[3,2]) #nu
quantile(bootstrap$nu, c(.025, .975)) #nu confidence interval
print(estimates[1,2]*estimates[3,2]/estimates[2,2]) # R/theta*delta*nu
quantile(bootstrap$R.theta, c(.025))*quantile(bootstrap$delta, c(.025))*quantile(bootstrap$nu, c(.025)) # R/theta*delta*nu, 2.5% percentile
quantile(bootstrap$R.theta, c(.975))*quantile(bootstrap$delta, c(.975))*quantile(bootstrap$nu, c(.975)) # R/theta*delta*nu, 97.5% percentile
#print((estimates[1,2]*estimates[3,2]/estimates[2,2])/(1+(estimates[1,2]*estimates[3,2]/estimates[2,2])))
print(estimates[3,2]/estimates[2,2]) # delta*nu
quantile(bootstrap$delta, c(.025))*quantile(bootstrap$nu, c(.025)) # delta*nu, 2.5% percentile
quantile(bootstrap$delta, c(.975))*quantile(bootstrap$nu, c(.975)) # delta*nu, 97.5% percentile
theta <- (0.002892656/(1+estimates[1,2]*estimates[3,2]/estimates[2,2]))
print(theta)
R <- estimates[1,2]*theta
print(R)
print(R/estimates[2,2]) #R*delta
```

#### Neisseria meningitidis

```{r}
library(tidyverse)
estimates <- read.csv("CG_NM_fasta.em.txt", sep='\t')
bootstrap <- read.csv("CG_NM_fasta.emsim.txt", sep='\t')
print(estimates[1,2]) #R/theta
quantile(bootstrap$R.theta, c(.025, .975)) #R/theta confidence interval
print(1/estimates[2,2]) #delta
quantile(bootstrap$delta, c(.025, .975)) #delta confidence interval
print(estimates[3,2]) #nu
quantile(bootstrap$nu, c(.025, .975)) #nu confidence interval
print(estimates[1,2]*estimates[3,2]/estimates[2,2]) # R/theta*delta*nu
quantile(bootstrap$R.theta, c(.025))*quantile(bootstrap$delta, c(.025))*quantile(bootstrap$nu, c(.025)) # R/theta*delta*nu, 2.5% percentile
quantile(bootstrap$R.theta, c(.975))*quantile(bootstrap$delta, c(.975))*quantile(bootstrap$nu, c(.975)) # R/theta*delta*nu, 97.5% percentile
#print((estimates[1,2]*estimates[3,2]/estimates[2,2])/(1+(estimates[1,2]*estimates[3,2]/estimates[2,2])))
print(estimates[3,2]/estimates[2,2]) # delta*nu
quantile(bootstrap$delta, c(.025))*quantile(bootstrap$nu, c(.025)) # delta*nu, 2.5% percentile
quantile(bootstrap$delta, c(.975))*quantile(bootstrap$nu, c(.975)) # delta*nu, 97.5% percentile
theta <- (0.021935139/(1+estimates[1,2]*estimates[3,2]/estimates[2,2]))
print(theta)
R <- estimates[1,2]*theta
print(R)
print(R/estimates[2,2]) #R*delta

```
#### Interpretation

```{r}
R_NG <- 0.0003982263
R_NM <- 0.003597487
print(R_NM/R_NG)
Theta_NG <- 0.0009754329
Theta_NM <- 0.002951033
print(Theta_NM/Theta_NG)
print((5.277046*R_NM+Theta_NM)/(4.814406*R_NG+Theta_NG))
#print(5.277046*R_NM)
#print(4.814406*R_NG)
#print(5.277046*R_NM+Theta_NM)
#print(4.814406*R_NG+Theta_NG)
```

### Overall diversity levels

#### Dataset 1

```{r}
library(tidyverse)
Pi_table <- read.csv("Pi_Syn_pol_Neisseria.csv")
Pi_values <- Pi_table[,c("Clade", "Pi_s", "Pi_n")]
Pi_values <- mutate(Pi_values, Pi = Pi_n+Pi_s)
Pi_values <- mutate(Pi_values, Pi_n_over_Pi_s = Pi_n/Pi_s)
print(Pi_values)
print(0.021935139/0.002892656) # Pi ratio
print(0.015647502/0.001749154) # Pi_s ratio
```


#### Dataset 2
```{r}
library(tidyverse)
Pi_table <- read.csv("Pi_Syn_pol_Neisseria.csv")
Pi_values <- Pi_table[,c("Clade", "Pi_s", "Pi_n")]
Pi_values <- mutate(Pi_values, Pi = Pi_n+Pi_s)
Pi_values <- mutate(Pi_values, Pi_n_over_Pi_s = Pi_n/Pi_s)
print(Pi_values)
print(0.006608922/0.001335203) # Pi ratio
print(0.0052009682/0.0008394326) # Pi_s ratio
N_e <-(0.0052009682*0.0009754329)/(0.0008394326*0.002951033)
print(N_e) # N_e ratio ???
print((-log(Pi_values$Pi_n_over_Pi_s[2])+log(Pi_values$Pi_n_over_Pi_s[1]))/log(N_e))
```


#### Interpretation

```{r}
print(0.012990309/0.001418527)
print(0.0032191291/0.0005588863)
```

```{r}
print(0.00211347/0.0008805877)
print(0.01696975/0.0040701231)
```

_Neisseria meningitidis_ is more diverse than _Neisseria gonorrhoeae_ in both datasets. This means that even if most of the diversity comes from HGT, differences in recombination rates are not the only factor that explains the differences in diversity in both species. This is coherent with _Neisseria meningitidis_ having a greater $N_e$ than _Neisseria gonorrhoeae_.

It is strange to notice that in _Neisseria gonorrhoeae_ $\frac{\Pi_n}{\Pi_s}$ is lower in the dataset where there are HGT fragments than in the other one because we expect HGT to bring high ratios of non-synonymous over synonymous mutations. A possible explanation is that most of the non-synonymous mutations are removed by negative selection but synonymous polymorphisms are not too much affected by this process because internal recombination breaks linkage disequilibrium between synonymous and non-synonymous polymorphisms.

### Shared diversity

#### Dataset 1

```{r}
library(tidyverse)

Polymorphisms_NG <- read.csv("All_Syn_pol_Neisseria_gonorrhoeae.csv")
summary_NG <- as.data.frame(table(Polymorphisms_NG$Polymorphism))
colnames(summary_NG) <- c("Polymorphism_type", "Count")
summary_NG <- summary_NG %>% filter(Polymorphism_type=="private_polymorphism_1"|Polymorphism_type=="shared_polymorphism")
summary_NG <- mutate(summary_NG, Specie="Neisseria_gonorrhoeae")
summary_NG <- summary_NG %>% spread(key = "Polymorphism_type", value = "Count")

Polymorphisms_NM <- read.csv("All_Syn_pol_Neisseria_meningitidis.csv")
summary_NM <- as.data.frame(table(Polymorphisms_NM$Polymorphism))
colnames(summary_NM) <- c("Polymorphism_type", "Count")
summary_NM <- summary_NM %>% filter(Polymorphism_type=="private_polymorphism_1"|Polymorphism_type=="shared_polymorphism")
summary_NM <- mutate(summary_NM, Specie="Neisseria_meningitidis")
summary_NM <- summary_NM %>% spread(key = "Polymorphism_type", value = "Count")

summary <- rbind(summary_NG,summary_NM) 
colnames(summary) <- c("Specie", "Private_polymorphisms", "Shared_polymorphisms")
summary <- mutate(summary, Shared_ratio = Shared_polymorphisms/(Shared_polymorphisms+Private_polymorphisms))
print(summary)

print(2730/(2730+5117+57273)) # shared polymorphisms over total polymorphisms of both species
```
Shared polymorphisms represent 34.79% of the polymorphisms of _Neisseria gonorrhoeae_ but only 4.55% of the polymorphisms of _Neisseria meningitidis_. They represent 4.19% of the polymorphisms of both species.

#### Dataset 2

```{r}
library(tidyverse)

Polymorphisms_NG <- read.csv("All_Syn_pol_Neisseria_gonorrhoeae.csv")
summary_NG <- as.data.frame(table(Polymorphisms_NG$Polymorphism))
colnames(summary_NG) <- c("Polymorphism_type", "Count")
summary_NG <- summary_NG %>% filter(Polymorphism_type=="private_polymorphism_1"|Polymorphism_type=="shared_polymorphism")
summary_NG <- mutate(summary_NG, Specie="Neisseria_gonorrhoeae")
summary_NG <- summary_NG %>% spread(key = "Polymorphism_type", value = "Count")

Polymorphisms_NM <- read.csv("All_Syn_pol_Neisseria_meningitidis.csv")
summary_NM <- as.data.frame(table(Polymorphisms_NM$Polymorphism))
colnames(summary_NM) <- c("Polymorphism_type", "Count")
summary_NM <- summary_NM %>% filter(Polymorphism_type=="private_polymorphism_1"|Polymorphism_type=="shared_polymorphism")
summary_NM <- mutate(summary_NM, Specie="Neisseria_meningitidis")
summary_NM <- summary_NM %>% spread(key = "Polymorphism_type", value = "Count")

summary <- rbind(summary_NG,summary_NM) 
colnames(summary) <- c("Specie", "Private_polymorphisms", "Shared_polymorphisms")
summary <- mutate(summary, Shared_ratio = Shared_polymorphisms/(Shared_polymorphisms+Private_polymorphisms))
print(summary)

print(490/(490+3970+21699))  # shared polymorphisms over total polymorphisms of both species
```
Shared polymorphisms represent 10.99% of the polymorphisms of _Neisseria gonorrhoeae_ and 2.21% of the polymorphisms of _Neisseria meningitidis_. They represent 1.87% of the polymorphisms of both species.

#### Interpretation

We notice that shared polymorphisms represents more than a third of _Neisseria gonorrhoeae_'s polymorphisms in the first dataset but about one tenth of these in the second dataset. That seems to suggest that most of the polymorphisms shared between the two species come from HGT.

### Diversity introduced by recombination

**To edit**

### Shape parameter of the DFE

#### Dataset 1

```{r}
library(tidyverse)
Pi_table <- read.csv("Pi_Syn_pol_Neisseria.csv")
Pi_values <- aggregate(Pi_table[,c("Pi_s", "Pi_n")], by=list(Pi_table$Clade), FUN=mean)
colnames(Pi_values) <- c("Specie", "Pi_s", "Pi_n")
print(Pi_values)
print(1-log(0.001067268/0.005973255)/log(0.001632544/0.014865127))
```

Shape parameter of the DFE $= 1-\frac{log(\Pi_n(NG)/\Pi_n(NM))}{log(\Pi_s(NG)/\Pi_s(NM))} =1-\frac{log(0.001067268/0.005973255)}{log(0.001632544/0.014865127)} = 0.2203329$

#### Dataset 2

```{r}
library(tidyverse)
Pi_table <- read.csv("Pi_Syn_pol_Neisseria.csv")
Pi_values <- aggregate(Pi_table[,c("Pi_s", "Pi_n")], by=list(Pi_table$Clade), FUN=mean)
colnames(Pi_values) <- c("Specie", "Pi_s", "Pi_n")
print(Pi_values)
print(1-log(0.0004627186/0.0013375560)/log(0.0007834704/0.0049409198)) # Modifier valeurs

```

Shape parameter of the DFE $= 1-\frac{log(\Pi_n(NG)/\Pi_n(NM))}{log(\Pi_s(NG)/\Pi_s(NM))} =1-\frac{log(0.0004627186/0.0013375560)}{log(0.0007834704/0.0049409198)} = 0.4236015$

## Diversity across the genome

### LD decline

#### Dataset 1

```{r}
library(tidyverse)

LD_NG <- read.csv("LD_Neisseria_('Neisseria_gonorrhoeae', 'Neisseria_meningitidis').csv")
LD <- aggregate(LD_NG[, c("Distance", "r")], list(LD_NG$Category, LD_NG$Gene_id), mean)
colnames(LD) <- c("Category", "Gene_id", "Distance", "r")
LD <- aggregate(LD[, c("Distance", "r")], list(LD$Category), mean)
colnames(LD) <- c("Category", "Distance", "r")
ggplot(data=LD, aes(x=Distance, y=r)) + geom_point() + ggtitle("Neisseria gonorrhoeae") + scale_x_continuous(limits = c(0, 2000)) + labs(y="r^2")
```

```{r}
library(tidyverse)

LD_NG <- read.csv("LD_Neisseria_('Neisseria_gonorrhoeae', 'Neisseria_meningitidis').csv")
LD_NG <- aggregate(LD_NG[, c("Distance", "r")], list(LD_NG$Category, LD_NG$Gene_id), mean)
colnames(LD_NG) <- c("Category", "Gene_id", "Distance", "r")
LD_NG <- aggregate(LD_NG[, c("Distance", "r")], list(LD_NG$Category), mean)
colnames(LD_NG) <- c("Category", "Distance", "r")
LD_NG <- mutate(LD_NG, Species = "Neisseria_gonorrhoeae")
ggplot(data=LD_NG, aes(x=Distance, y=r)) + geom_point() + ggtitle("Neisseria gonorrhoeae") + scale_x_continuous(limits = c(0, 2000)) + labs(y="r^2")

LD_NM <-  read.csv("LD_Neisseria_('Neisseria_meningitidis', 'Neisseria_gonorrhoeae').csv")
LD_NM <- aggregate(LD_NM[, c("Distance", "r")], list(LD_NM$Category, LD_NM$Gene_id), mean)
colnames(LD_NM) <- c("Category", "Gene_id", "Distance", "r")
table <- as.data.frame(table(LD_NM$Category))
colnames(table) <- c("Category", "Count")
LD_NM <- aggregate(LD_NM[, c("Distance", "r")], list(LD_NM$Category), mean)
colnames(LD_NM) <- c("Category", "Distance", "r")
LD_NM <- mutate(LD_NM, Species = "Neisseria_meningitidis")
ggplot(data=LD_NM, aes(x=Distance, y=r)) + geom_point() + ggtitle("Neisseria_meningitidis") + scale_x_continuous(limits = c(0, 2000)) + labs(y="r^2")

LD <- rbind(LD_NG, LD_NM)
figure <- ggplot(data=LD, aes(x=Distance, y=r, color=Species)) + geom_point() + ggtitle("LD decline") + scale_x_continuous(limits = c(0, 2000)) + labs(y="r^2")
print(figure)

```

#### Dataset 2

```{r}
library(tidyverse)

LD_NG <- read.csv("LD_Neisseria_('Neisseria_gonorrhoeae', 'Neisseria_meningitidis').csv")
LD <- aggregate(LD_NG[, c("Distance", "r")], list(LD_NG$Category, LD_NG$Gene_id), mean)
colnames(LD) <- c("Category", "Gene_id", "Distance", "r")
table <- as.data.frame(table(LD$Category))
colnames(table) <- c("Category", "Count")
LD <- aggregate(LD[, c("Distance", "r")], list(LD$Category), mean)
colnames(LD) <- c("Category", "Distance", "r")
ggplot(data=LD, aes(x=Distance, y=r)) + geom_point() + ggtitle("Neisseria gonorrhoeae") + scale_x_continuous(limits = c(0, 2000)) + labs(y="r^2")
```
```{r}
library(tidyverse)

LD_NM <- read.csv("LD_Neisseria_('Neisseria_meningitidis', 'Neisseria_gonorrhoeae').csv")
LD <- aggregate(LD_NM[, c("Distance", "r")], list(LD_NM$Category, LD_NM$Gene_id), mean)
colnames(LD) <- c("Category", "Gene_id", "Distance", "r")
table <- as.data.frame(table(LD$Category))
colnames(table) <- c("Category", "Count")
LD <- aggregate(LD[, c("Distance", "r")], list(LD$Category), mean)
colnames(LD) <- c("Category", "Distance", "r")
ggplot(data=LD, aes(x=Distance, y=r)) + geom_point() + ggtitle("Neisseria meningitidis") + scale_x_continuous(limits = c(0, 2000)) + labs(y="r^2")
```

```{r}
library(tidyverse)

LD_NG <- read.csv("LD_Neisseria_('Neisseria_gonorrhoeae', 'Neisseria_meningitidis').csv")
LD_NG <- aggregate(LD_NG[, c("Distance", "r")], list(LD_NG$Category, LD_NG$Gene_id), mean)
colnames(LD_NG) <- c("Category", "Gene_id", "Distance", "r")
LD_NG <- aggregate(LD_NG[, c("Distance", "r")], list(LD_NG$Category), mean)
colnames(LD_NG) <- c("Category", "Distance", "r")
LD_NG <- mutate(LD_NG, Species = "Neisseria_gonorrhoeae")
ggplot(data=LD_NG, aes(x=Distance, y=r)) + geom_point() + ggtitle("Neisseria gonorrhoeae") + scale_x_continuous(limits = c(0, 2000)) + labs(y="r^2")

LD_NM <-  read.csv("LD_Neisseria_('Neisseria_meningitidis', 'Neisseria_gonorrhoeae').csv")
LD_NM <- aggregate(LD_NM[, c("Distance", "r")], list(LD_NM$Category, LD_NM$Gene_id), mean)
colnames(LD_NM) <- c("Category", "Gene_id", "Distance", "r")
table <- as.data.frame(table(LD_NM$Category))
colnames(table) <- c("Category", "Count")
LD_NM <- aggregate(LD_NM[, c("Distance", "r")], list(LD_NM$Category), mean)
colnames(LD_NM) <- c("Category", "Distance", "r")
LD_NM <- mutate(LD_NM, Species = "Neisseria_meningitidis")
ggplot(data=LD_NM, aes(x=Distance, y=r)) + geom_point() + ggtitle("Neisseria_meningitidis") + scale_x_continuous(limits = c(0, 2000)) + labs(y="r^2")

LD <- rbind(LD_NG, LD_NM)
ggplot(data=LD, aes(x=Distance, y=r, color=Species)) + geom_point() + ggtitle("LD decline") + scale_x_continuous(limits = c(0, 2000)) + labs(y="r^2")
```

#### Interpretation

We do not see great changes in decrease in LD between the 2 datasets. We can notice that in the first dataset LD seems to be greater at low distances, this is because HGT brings high LD. The rates of recombination seems quite similar between _Neisseria gonorrhoeae_ and _Neisseria meningitidis_.

NB: We've got less data in the second dataset so it is normal to have more noise than in the first one.

### Correlation between $log(\Pi_n)$ and $log(\Pi_s)$

#### Dataset 1

```{r}
library(tidyverse)
Pi_table <- read.csv("Pi_Syn_pol_Neisseria.csv")

Pi_NG <- Pi_table %>% filter(Clade=="Neisseria_gonorrhoeae")
Rec_NG <- read.csv("NG_Non_rec_sequences.csv")
Rec_NG <- aggregate(Rec_NG[,c("Proportion_rec")], list(Rec_NG$Gene_id),mean)
colnames(Rec_NG) <- c("Gene_id", "Proportion_rec")
Pi_NG <- merge(Pi_NG, Rec_NG, all.x=TRUE)
Pi_NG[is.na(Pi_NG)] <- 0
Pi_NG <- mutate(Pi_NG, HGT = as.character((Proportion_rec>0)))
print(Pi_NG)


Pi_NM <- Pi_table %>% filter(Clade=="Neisseria_meningitidis")
Rec_NM <- read.csv("NM_Non_rec_sequences.csv")
Rec_NM <- aggregate(Rec_NM[,c("Proportion_rec")], list(Rec_NM$Gene_id),mean)
colnames(Rec_NM) <- c("Gene_id", "Proportion_rec")
Pi_NM <- merge(Pi_NM, Rec_NM, all.x=TRUE)
Pi_NM[is.na(Pi_NM)] <- 0
Pi_NM <- mutate(Pi_NM, HGT = as.character((Proportion_rec>0)))


ggplot(Pi_table) + geom_point(aes(x=log(Pi_s), y=log(Pi_n), color=Clade))
ggplot(Pi_NG) + geom_point(aes(x=log(Pi_s), y=log(Pi_n), color=HGT))#+ 
    scale_colour_gradientn(colours=rainbow(4)) #+ scale_colour_gradient(low='green', high='red')
ggplot(Pi_NM) + geom_point(aes(x=log(Pi_s), y=log(Pi_n), color=HGT)) #+ 
    scale_colour_gradientn(colours=rainbow(4))
```

#### Dataset 2

```{r}
library(tidyverse)
Pi_table <- read.csv("Pi_Syn_pol_Neisseria.csv")
Pi_NG <- Pi_table %>% filter(Clade=="Neisseria_gonorrhoeae")
Pi_NM <- Pi_table %>% filter(Clade=="Neisseria_meningitidis")
#ggplot(Pi_table) + geom_point(aes(x=log(Pi_s), y=log(Pi_n), color=Clade))
#ggplot(Pi_NG) + geom_point(aes(x=log(Pi_s), y=log(Pi_n)))
#ggplot(Pi_NM) + geom_point(aes(x=log(Pi_s), y=log(Pi_n)))


Pi_NG <- mutate(Pi_NG, Category=0)
Pi_NG <- arrange(Pi_NG, Pi_s_1)
count <- 0
for(i in 1:length(Pi_NG$Pi_s_1)){
  if(Pi_NG$Pi_s_1[i]>-1){
    Pi_NG$Category[i] <- count%/%10 +1
    count <- count + 1
  }
}
#print(Pi_NG)
#arrange(Pi_NG,-Category)
Pi_NG_ag <- aggregate(Pi_NG[,c("Pi_n", "Pi_s_1", "Pi_s_2")], list(Pi_NG$Category), mean)
colnames(Pi_NG_ag) <- c("Category", "Pi_n", "Pi_s_1", "Pi_s_2")
table_NG <- as.data.frame(table(Pi_NG$Category))
colnames(table_NG) <- c("Category", "Count")
Pi_NG_ag <- merge(Pi_NG_ag, table_NG)
print(Pi_NG_ag)
fit <- lm(log(Pi_n) ~ log(Pi_s_2), data=(Pi_NG_ag), weights=Count)
summary(fit)
print(1-0.23663) #beta NG
Pi_NG_ag <- mutate(Pi_NG_ag, fit = coefficients(fit)["(Intercept)"] + coefficients(fit)["log(Pi_s_2)"]*log(Pi_s_2))
ggplot(Pi_NG_ag)+geom_point(aes(x=log(Pi_s_2), y=log(Pi_n), color=Pi_s_1>0))+geom_smooth((aes(x=log(Pi_s_2), y=fit)))
Pi_NG_ag <- mutate(Pi_NG_ag, Species="Neisseria_gonorrhoeae")

Pi_NM <- mutate(Pi_NM, Category=0)
Pi_NM <- arrange(Pi_NM, Pi_s_1)
count <- 0
for(i in 1:length(Pi_NM$Pi_s_1)){
  if(Pi_NM$Pi_s_1[i]>-1){
    Pi_NM$Category[i] <- count%/%10 +1
    count <- count + 1
  }
}
#print(Pi_NM)
Pi_NM_ag <- aggregate(Pi_NM[,c("Pi_n", "Pi_s_1", "Pi_s_2")], list(Pi_NM$Category), mean)
colnames(Pi_NM_ag) <- c("Category", "Pi_n", "Pi_s_1", "Pi_s_2")
table_NM <- as.data.frame(table(Pi_NM$Category))
colnames(table_NM) <- c("Category", "Count")
Pi_NM_ag <- merge(Pi_NM_ag, table_NM)
print(Pi_NM_ag)
fit <- lm(log(Pi_n) ~ log(Pi_s_2), data=(Pi_NM_ag), weights=Count)
summary(fit)
print(1-0.30799) #beta NM
Pi_NM_ag <- mutate(Pi_NM_ag, fit = coefficients(fit)["(Intercept)"] + coefficients(fit)["log(Pi_s_2)"]*log(Pi_s_2))
ggplot(Pi_NM_ag)+geom_point(aes(x=log(Pi_s_2), y=log(Pi_n), color=Pi_s_1>0))+geom_smooth((aes(x=log(Pi_s_2), y=fit)))
Pi_NM_ag <- mutate(Pi_NM_ag, Species="Neisseria_meningitidis")

Pi_ag <- rbind(Pi_NG_ag, Pi_NM_ag)
ggplot(Pi_ag)+geom_point(aes(x=log(Pi_s_2), y=log(Pi_n), color=Species))+geom_smooth((aes(x=log(Pi_s_2), y=fit, color=Species)))
```

## Tests of adaptative evolution

### MK Test

**To edit**

### Diversity around fixed differences

**To edit**


## Tests of balancing selection

### EHH test synonymous around all polymorphisms 

```{r}
library(tidyverse)

EHH_NG <- read.csv("All_EHH_Neisseria_('Neisseria_gonorrhoeae', 'Neisseria_meningitidis').csv")
Syn_pol_NG <- read.csv("All_Syn_pol_Neisseria_gonorrhoeae.csv")
print(Syn_pol_NG)
print(EHH_NG)
EHH_NG <- merge(EHH_NG, Syn_pol_NG[, c("Gene_id", "Codon_rank", "Frequency")]) %>% filter(Frequency>0)
print(EHH_NG)
EHH <- mutate(EHH_NG, Category = abs(Distance)%/%50)
EHH <- mutate(EHH, Abs_Distance = abs(Distance))
EHH <- aggregate(EHH[,c("Abs_Distance", "EHH")], list(EHH$Gene_id, EHH$Codon_rank, EHH$Synonymous, EHH$Category), mean)
colnames(EHH) <- c("Gene_id", "Codon_rank", "Synonymous", "Category", "Abs_Distance", "EHH")
EHH <- aggregate(EHH[,c("Abs_Distance", "EHH")], list(EHH$Synonymous, EHH$Category), mean)
colnames(EHH) <- c("Synonymous", "Category", "Distance", "EHH")
ggplot(data=EHH)+geom_point(aes(x=Distance, y=EHH, color=Synonymous))
```

```{r}
library(tidyverse)

EHH_NM <- read.csv("All_EHH_Neisseria_('Neisseria_meningitidis', 'Neisseria_gonorrhoeae').csv")
Syn_pol_NM <- read.csv("All_Syn_pol_Neisseria_meningitidis.csv")
print(Syn_pol_NM)
print(EHH_NM)
EHH_NM <- merge(EHH_NM, Syn_pol_NM[, c("Gene_id", "Codon_rank", "Frequency")]) %>% filter(Frequency>0.2)
print(EHH_NM)
EHH <- mutate(EHH_NM, Category = abs(Distance)%/%50)
EHH <- mutate(EHH, Abs_Distance = abs(Distance))
EHH <- aggregate(EHH[,c("Abs_Distance", "EHH")], list(EHH$Gene_id, EHH$Codon_rank, EHH$Synonymous, EHH$Category), mean)
colnames(EHH) <- c("Gene_id", "Codon_rank", "Synonymous", "Category", "Abs_Distance", "EHH")
EHH <- aggregate(EHH[,c("Abs_Distance", "EHH")], list(EHH$Synonymous, EHH$Category), mean)
colnames(EHH) <- c("Synonymous", "Category", "Distance", "EHH")
ggplot(data=EHH)+geom_point(aes(x=Distance, y=EHH, color=Synonymous))
```


### Diversity test all around all polymorphisms

```{r}
library(tidyverse)

Diversity_NG <- read.csv("Diversity_Neisseria_('Neisseria_meningitidis', 'Neisseria_gonorrhoeae').csv")
#print(Diversity_NG)
Syn_pol_NG <- read.csv("Syn_pol_Neisseria_meningitidis.csv")
#print(Syn_pol_NG)
Diversity_NG <- merge(Diversity_NG, Syn_pol_NG[, c("Gene_id", "Codon_rank", "Frequency", "Polymorphism")]) %>% filter(Frequency>0.3) 
#Diversity_NG <- merge(Diversity_NG, Syn_pol_NG[, c("Gene_id", "Codon_rank", "Frequency", "Polymorphism")]) %>% filter(Polymorphism=="shared_polymorphism") 
Diversity <- Diversity_NG %>% filter(Total==TRUE)
Diversity <- mutate(Diversity, Category = abs(Window-20.5))
print(Diversity_NG)
#Diversity_table <- aggregate(Diversity[, c("Normalized_number_polymorphisms")], list(Diversity$Category, Diversity$Synonymous), mean)
Diversity_table_1 <- aggregate(Diversity[, c("Normalized_number_polymorphisms")], list(Diversity$Category, Diversity$Synonymous, Diversity$Gene_id), mean)
# print(Diversity_table_1)
colnames(Diversity_table_1) <- c("Window", "Synonymous", "Gene_id", "Diversity")
Diversity_table <- aggregate(Diversity_table_1[, c("Diversity")], list(Diversity_table_1$Window, Diversity_table_1$Synonymous), mean)
colnames(Diversity_table) <- c("Window", "Synonymous", "Diversity")
ggplot(data=Diversity_table, aes(x=Window, y=Diversity, color=Synonymous)) + geom_point() #+geom_smooth()

chi_2 <- 0
df <- 0

# syn <- (Diversity_table_1%>%filter(Window==-0.5 & Synonymous))$Diversity
# nsyn <- (Diversity_table_1%>%filter(Window==-0.5 & !Synonymous))$Diversity
# p <- (t.test(syn,nsyn,alternative="less"))$p.value
# print(p)
# chi_2 <- chi_2 + log(p)
# df <- df + 2

# Diversity_table_1 <- Diversity_NG %>% filter(Total==TRUE)
# Diversity_table_1 <- mutate(Diversity_table_1, Window = abs(Window-20.5))
# Diversity_table_1 <- mutate(Diversity_table_1, Diversity = Normalized_number_polymorphisms)
# print(Diversity_table_1)

syn <- (Diversity_table_1%>%filter(Window==0.5 & Synonymous))$Diversity
nsyn <- (Diversity_table_1%>%filter(Window==0.5 & !Synonymous))$Diversity
p <- (t.test(syn,nsyn,alternative="less"))$p.value
print(p)
chi_2 <- chi_2 + log(p)
df <- df + 2

# syn <- (Diversity_table_1%>%filter(Window==-1.5 & Synonymous))$Diversity
# nsyn <- (Diversity_table_1%>%filter(Window==-1.5 & !Synonymous))$Diversity
# p <- (t.test(syn,nsyn,alternative="less"))$p.value
# print(p)
# chi_2 <- chi_2 + log(p)
# df <- df + 2

syn <- (Diversity_table_1%>%filter(Window==1.5 & Synonymous))$Diversity
nsyn <- (Diversity_table_1%>%filter(Window==1.5 & !Synonymous))$Diversity
p <- (t.test(syn,nsyn,alternative="less"))$p.value
print(p)
chi_2 <- chi_2 + log(p)
df <- df + 2

syn <- (Diversity_table_1%>%filter(Window==2.5 & Synonymous))$Diversity
nsyn <- (Diversity_table_1%>%filter(Window==2.5 & !Synonymous))$Diversity
p <- (t.test(syn,nsyn,alternative="less"))$p.value
print(p)
chi_2 <- chi_2 + log(p)
df <- df + 2

syn <- (Diversity_table_1%>%filter(Window==3.5 & Synonymous))$Diversity
nsyn <- (Diversity_table_1%>%filter(Window==3.5 & !Synonymous))$Diversity
p <- (t.test(syn,nsyn,alternative="less"))$p.value
print(p)
chi_2 <- chi_2 + log(p)
df <- df + 2

syn <- (Diversity_table_1%>%filter(Window==4.5 & Synonymous))$Diversity
nsyn <- (Diversity_table_1%>%filter(Window==4.5 & !Synonymous))$Diversity
p <- (t.test(syn,nsyn,alternative="less"))$p.value
print(p)
chi_2 <- chi_2 + log(p)
df <- df + 2


# syn <- (Diversity_table_1%>%filter(Window==2.5 & Synonymous))$Diversity
# nsyn <- (Diversity_table_1%>%filter(Window==2.5 & !Synonymous))$Diversity
# p <- (t.test(syn,nsyn,alternative="less"))$p.value
# print(p)
# chi_2 <- chi_2 + log(p)
# df <- df + 2
# # 
# # syn <- (Diversity_table_1%>%filter(Window==-3.5 & Synonymous))$Diversity
# # nsyn <- (Diversity_table_1%>%filter(Window==-3.5 & !Synonymous))$Diversity
# # p <- (t.test(syn,nsyn,alternative="less"))$p.value
# # print(p)
# # chi_2 <- chi_2 + log(p)
# # df <- df + 2
# # 
# syn <- (Diversity_table_1%>%filter(Window==3.5 & Synonymous))$Diversity
# nsyn <- (Diversity_table_1%>%filter(Window==3.5 & !Synonymous))$Diversity
# p <- (t.test(syn,nsyn,alternative="less"))$p.value
# print(p)
# chi_2 <- chi_2 + log(p)
# df <- df + 2
# # 
# # syn <- (Diversity_table_1%>%filter(Window==-4.5 & Synonymous))$Diversity
# # nsyn <- (Diversity_table_1%>%filter(Window==-4.5 & !Synonymous))$Diversity
# # p <- (t.test(syn,nsyn,alternative="less"))$p.value
# # print(p)
# # chi_2 <- chi_2 + log(p)
# # df <- df + 2
# # 
# syn <- (Diversity_table_1%>%filter(Window==4.5 & Synonymous))$Diversity
# nsyn <- (Diversity_table_1%>%filter(Window==4.5 & !Synonymous))$Diversity
# p <- (t.test(syn,nsyn,alternative="less"))$p.value
# print(p)
# chi_2 <- chi_2 + log(p)
# df <- df + 2
# 
# # syn <- (Diversity_table_1%>%filter(Window==-5.5 & Synonymous))$Diversity
# # nsyn <- (Diversity_table_1%>%filter(Window==-5.5 & !Synonymous))$Diversity
# # p <- (t.test(syn,nsyn,alternative="less"))$p.value
# # print(p)
# # chi_2 <- chi_2 + log(p)
# # df <- df + 2
# # 
syn <- (Diversity_table_1%>%filter(Window==5.5 & Synonymous))$Diversity
nsyn <- (Diversity_table_1%>%filter(Window==5.5 & !Synonymous))$Diversity
p <- (t.test(syn,nsyn,alternative="less"))$p.value
print(p)
chi_2 <- chi_2 + log(p)
df <- df + 2

# syn <- (Diversity_table_1%>%filter(Window==6.5 & Synonymous))$Diversity
# nsyn <- (Diversity_table_1%>%filter(Window==6.5 & !Synonymous))$Diversity
# p <- (t.test(syn,nsyn,alternative="less"))$p.value
# print(p)
# chi_2 <- chi_2 + log(p)
# df <- df + 2
# 
# syn <- (Diversity_table_1%>%filter(Window==7.5 & Synonymous))$Diversity
# nsyn <- (Diversity_table_1%>%filter(Window==7.5 & !Synonymous))$Diversity
# p <- (t.test(syn,nsyn,alternative="less"))$p.value
# print(p)
# chi_2 <- chi_2 + log(p)
# df <- df + 2
# 
# syn <- (Diversity_table_1%>%filter(Window==8.5 & Synonymous))$Diversity
# nsyn <- (Diversity_table_1%>%filter(Window==8.5 & !Synonymous))$Diversity
# p <- (t.test(syn,nsyn,alternative="less"))$p.value
# print(p)
# chi_2 <- chi_2 + log(p)
# df <- df + 2
# 
# syn <- (Diversity_table_1%>%filter(Window==9.5 & Synonymous))$Diversity
# nsyn <- (Diversity_table_1%>%filter(Window==9.5 & !Synonymous))$Diversity
# p <- (t.test(syn,nsyn,alternative="less"))$p.value
# print(p)
# chi_2 <- chi_2 + log(p)
# df <- df + 2
# 
# syn <- (Diversity_table_1%>%filter(Window==10.5 & Synonymous))$Diversity
# nsyn <- (Diversity_table_1%>%filter(Window==10.5 & !Synonymous))$Diversity
# p <- (t.test(syn,nsyn,alternative="less"))$p.value
# print(p)
# chi_2 <- chi_2 + log(p)
# df <- df + 2

chi_2 <- -2*chi_2
print(chi_2)
print(pchisq(chi_2, df=df, lower.tail=FALSE))
```

```{r}
library(tidyverse)

Diversity_NG <- read.csv("All_9_Diversity_Neisseria_('Neisseria_gonorrhoeae', 'Neisseria_meningitidis').csv")
Syn_pol_NG <- read.csv("All_9_Syn_pol_Neisseria_gonorrhoeae.csv")
print(Syn_pol_NG)
Diversity_NG <- merge(Diversity_NG, Syn_pol_NG[, c("Gene_id", "Codon_rank", "Frequency")]) %>% filter(Frequency>=0.35)
Diversity <- Diversity_NG %>% filter(Total==TRUE)
Diversity <- mutate(Diversity, Category = (Window-9.5))
#Diversity_table <- aggregate(Diversity[, c("Normalized_number_polymorphisms")], list(Diversity$Category, Diversity$Synonymous), mean)
Diversity_table_1 <- aggregate(Diversity[, c("Normalized_number_polymorphisms")], list(Diversity$Category, Diversity$Synonymous, Diversity$Gene_id), mean)
print(Diversity_table_1)
colnames(Diversity_table_1) <- c("Window", "Synonymous", "Gene_id", "Diversity")
Diversity_table <- aggregate(Diversity_table_1[, c("Diversity")], list(Diversity_table_1$Window, Diversity_table_1$Synonymous), mean)
colnames(Diversity_table) <- c("Window", "Synonymous", "Diversity")
ggplot(data=Diversity_table) + geom_point(aes(x=Window, y=Diversity, color=Synonymous))

chi_2 <- 0
df <- 0

syn <- (Diversity_table_1%>%filter(Window==0.5 & Synonymous))$Diversity
nsyn <- (Diversity_table_1%>%filter(Window==0.5 & !Synonymous))$Diversity
p <- (t.test(syn,nsyn,alternative="less"))$p.value
print(p)
chi_2 <- chi_2 + log(p)
df <- df + 2

syn <- (Diversity_table_1%>%filter(Window==1.5 & Synonymous))$Diversity
nsyn <- (Diversity_table_1%>%filter(Window==1.5 & !Synonymous))$Diversity
p <- (t.test(syn,nsyn,alternative="less"))$p.value
print(p)
chi_2 <- chi_2 + log(p)
df <- df + 2

chi_2 <- -2*chi_2
print(chi_2)
print(pchisq(chi_2, df=df, lower.tail=FALSE))
```
```{r}
library(tidyverse)

Diversity_NM <- read.csv("All_4_Diversity_Neisseria_('Neisseria_meningitidis', 'Neisseria_gonorrhoeae').csv")
Syn_pol_NM <- read.csv("All_4_Syn_pol_Neisseria_meningitidis.csv")
print(Syn_pol_NM)
Diversity_NM <- merge(Diversity_NM, Syn_pol_NM[, c("Gene_id", "Codon_rank", "Frequency")]) %>% filter(Frequency>0.2)
print(Diversity_NM)
Diversity <- Diversity_NM %>% filter(Total==TRUE)
Diversity <- mutate(Diversity, Category = (Window-9.5))
#Diversity_table <- aggregate(Diversity[, c("Normalized_number_polymorphisms")], list(Diversity$Category, Diversity$Synonymous), mean)
Diversity_table_0 <- aggregate(Diversity[, c("Normalized_number_polymorphisms")], list(Diversity$Category, Diversity$Synonymous, Diversity$Gene_id, Diversity$Codon_rank), mean)
colnames(Diversity_table_0) <- c("Category", "Synonymous", "Gene_id", "Codon_rank", "Normalized_number_polymorphisms")
Diversity_table_1 <- aggregate(Diversity_table_0[, c("Normalized_number_polymorphisms")], list(Diversity_table_0$Category, Diversity_table_0$Synonymous, Diversity_table_0$Gene_id), mean)
colnames(Diversity_table_1) <- c("Window", "Synonymous", "Gene_id", "Diversity")
#print(Diversity_table_1)
Diversity_table <- aggregate(Diversity_table_1[, c("Diversity")], list(Diversity_table_1$Window, Diversity_table_1$Synonymous), mean)
colnames(Diversity_table) <- c("Window", "Synonymous", "Diversity")
ggplot(data=Diversity_table) + geom_point(aes(x=Window, y=Diversity, color=Synonymous))

chi_2 <- 0
df <- 0

syn <- (Diversity_table_1%>%filter(Window==0.5 & Synonymous))$Diversity
nsyn <- (Diversity_table_1%>%filter(Window==0.5 & !Synonymous))$Diversity
p <- (t.test(syn,nsyn,alternative="less"))$p.value
print(p)
chi_2 <- chi_2 + log(p)
df <- df + 2

syn <- (Diversity_table_1%>%filter(Window==1.5 & Synonymous))$Diversity
nsyn <- (Diversity_table_1%>%filter(Window==1.5 & !Synonymous))$Diversity
p <- (t.test(syn,nsyn,alternative="less"))$p.value
print(p)
chi_2 <- chi_2 + log(p)
df <- df + 2

syn <- (Diversity_table_1%>%filter(Window==2.5 & Synonymous))$Diversity
nsyn <- (Diversity_table_1%>%filter(Window==2.5 & !Synonymous))$Diversity
p <- (t.test(syn,nsyn,alternative="less"))$p.value
print(p)
chi_2 <- chi_2 + log(p)
df <- df + 2

syn <- (Diversity_table_1%>%filter(Window==3.5 & Synonymous))$Diversity
nsyn <- (Diversity_table_1%>%filter(Window==3.5 & !Synonymous))$Diversity
p <- (t.test(syn,nsyn,alternative="less"))$p.value
print(p)
chi_2 <- chi_2 + log(p)
df <- df + 2
# 
# syn <- (Diversity_table_1%>%filter(Window==4.5 & Synonymous))$Diversity
# nsyn <- (Diversity_table_1%>%filter(Window==4.5 & !Synonymous))$Diversity
# p <- (t.test(syn,nsyn,alternative="less"))$p.value
# print(p)
# chi_2 <- chi_2 + log(p)
# df <- df + 2
# 
# syn <- (Diversity_table_1%>%filter(Window==5.5 & Synonymous))$Diversity
# nsyn <- (Diversity_table_1%>%filter(Window==5.5 & !Synonymous))$Diversity
# p <- (t.test(syn,nsyn,alternative="less"))$p.value
# print(p)
# chi_2 <- chi_2 + log(p)
# df <- df + 2
# 
# syn <- (Diversity_table_1%>%filter(Window==6.5 & Synonymous))$Diversity
# nsyn <- (Diversity_table_1%>%filter(Window==6.5 & !Synonymous))$Diversity
# p <- (t.test(syn,nsyn,alternative="less"))$p.value
# print(p)
# chi_2 <- chi_2 + log(p)
# df <- df + 2
# 
# syn <- (Diversity_table_1%>%filter(Window==7.5 & Synonymous))$Diversity
# nsyn <- (Diversity_table_1%>%filter(Window==7.5 & !Synonymous))$Diversity
# p <- (t.test(syn,nsyn,alternative="less"))$p.value
# print(p)
# chi_2 <- chi_2 + log(p)
# df <- df + 2

chi_2 <- -2*chi_2
print(chi_2)
print(pchisq(chi_2, df=df, lower.tail=FALSE))

syn <- (Diversity_table_1%>%filter(Window<=3.5 & Synonymous))$Diversity
nsyn <- (Diversity_table_1%>%filter(Window<=3.5 & !Synonymous))$Diversity
p <- (t.test(syn,nsyn,alternative="less"))$p.value
print(p)
```


### EHH test

#### Dataset 1


```{r}
library(tidyverse)

EHH_NG <- read.csv("EHH_Neisseria_('Neisseria_gonorrhoeae', 'Neisseria_meningitidis').csv")
print(EHH_NG)
EHH <- mutate(EHH_NG, Category = abs(Distance)%/%50)
EHH <- mutate(EHH, Abs_Distance = abs(Distance))
EHH <- aggregate(EHH[,c("Abs_Distance", "EHH")], list(EHH$Gene_id, EHH$Codon_rank, EHH$Synonymous, EHH$Category), mean)
colnames(EHH) <- c("Gene_id", "Codon_rank", "Synonymous", "Category", "Abs_Distance", "EHH")
EHH <- aggregate(EHH[,c("Abs_Distance", "EHH")], list(EHH$Synonymous, EHH$Category), mean)
colnames(EHH) <- c("Synonymous", "Category", "Distance", "EHH")
ggplot(data=EHH)+geom_point(aes(x=Distance, y=EHH, color=Synonymous))
```
```{r}
library(tidyverse)

EHH_NM <- read.csv("EHH_Neisseria_('Neisseria_meningitidis', 'Neisseria_gonorrhoeae').csv")
print(EHH_NM)
EHH <- mutate(EHH_NM, Category = abs(Distance)%/%50)
EHH <- mutate(EHH, Abs_Distance = abs(Distance))
EHH <- aggregate(EHH[,c("Abs_Distance", "EHH")], list(EHH$Gene_id, EHH$Codon_rank, EHH$Synonymous, EHH$Category), mean)
colnames(EHH) <- c("Gene_id", "Codon_rank", "Synonymous", "Category", "Abs_Distance", "EHH")
EHH <- aggregate(EHH[,c("Abs_Distance", "EHH")], list(EHH$Synonymous, EHH$Category), mean)
colnames(EHH) <- c("Synonymous", "Category", "Distance", "EHH")
ggplot(data=EHH)+geom_point(aes(x=Distance, y=EHH, color=Synonymous))
```

#### Dataset 2

```{r}
library(tidyverse)

EHH_NG <- read.csv("EHH_Neisseria_('Neisseria_gonorrhoeae', 'Neisseria_meningitidis').csv")
print(EHH_NG)
EHH <- mutate(EHH_NG, Category = abs(Distance)%/%50)
EHH <- mutate(EHH, Abs_Distance = abs(Distance))
EHH <- aggregate(EHH[,c("Abs_Distance", "EHH")], list(EHH$Gene_id, EHH$Codon_rank, EHH$Synonymous, EHH$Category), mean)
colnames(EHH) <- c("Gene_id", "Codon_rank", "Synonymous", "Category", "Abs_Distance", "EHH")
EHH <- aggregate(EHH[,c("Abs_Distance", "EHH")], list(EHH$Synonymous, EHH$Category), mean)
colnames(EHH) <- c("Synonymous", "Category", "Distance", "EHH")
ggplot(data=EHH)+geom_point(aes(x=Distance, y=EHH, color=Synonymous))
```

```{r}
library(tidyverse)

EHH_NG <- read.csv("EHH_Neisseria_('Neisseria_meningitidis', 'Neisseria_gonorrhoeae').csv")
print(EHH_NG)
EHH <- mutate(EHH_NG, Category = abs(Distance)%/%50)
EHH <- mutate(EHH, Abs_Distance = abs(Distance))
EHH <- aggregate(EHH[,c("Abs_Distance", "EHH")], list(EHH$Gene_id, EHH$Codon_rank, EHH$Synonymous, EHH$Category), mean)
colnames(EHH) <- c("Gene_id", "Codon_rank", "Synonymous", "Category", "Abs_Distance", "EHH")
EHH <- aggregate(EHH[,c("Abs_Distance", "EHH")], list(EHH$Synonymous, EHH$Category), mean)
colnames(EHH) <- c("Synonymous", "Category", "Distance", "EHH")
ggplot(data=EHH)+geom_point(aes(x=Distance, y=EHH, color=Synonymous))
```
### Diversity around shared polymorphisms

#### Dataset 1

```{r}
library(tidyverse)

Diversity_NG <- read.csv("Diversity_Neisseria_('Neisseria_gonorrhoeae', 'Neisseria_meningitidis').csv")
Diversity <- Diversity_NG %>% filter(Total==FALSE)
Diversity <- mutate(Diversity, Category = abs(Window-9.5))
#Diversity_table <- aggregate(Diversity[, c("Normalized_number_polymorphisms")], list(Diversity$Category, Diversity$Synonymous), mean)
Diversity_table <- aggregate(Diversity[, c("Number_polymorphisms")], list(Diversity$Category, Diversity$Synonymous), mean)
colnames(Diversity_table) <- c("Window", "Synonymous", "Diversity")
ggplot(data=Diversity_table) + geom_point(aes(x=Window, y=Diversity, color=Synonymous))
```
#### Dataset 2

##### Mean by gene

```{r}
library(tidyverse)

Diversity_NG <- read.csv("Diversity_Neisseria_('Neisseria_meningitidis', 'Neisseria_gonorrhoeae').csv")
Diversity <- Diversity_NG %>% filter(Total==TRUE)
Diversity <- mutate(Diversity, Category = abs(Window-9.5))
Diversity_table_gene <- aggregate(Diversity[, c("Normalized_number_polymorphisms")], list(Diversity$Window, Diversity$Synonymous, Diversity$Gene_id), mean)
colnames(Diversity_table_gene) <- c("Window", "Synonymous", "Gene_id", "Diversity")
print(Diversity_table_gene)
Diversity_table <- aggregate(Diversity_table_gene[, c("Diversity")], list(Diversity_table_gene$Window, Diversity_table_gene$Synonymous), mean)
#Diversity_table <- aggregate(Diversity[, c("Number_polymorphisms")], list(Diversity$Category, Diversity$Synonymous), mean)
colnames(Diversity_table) <- c("Window", "Synonymous", "Diversity")
ggplot(data=Diversity_table) + geom_point(aes(x=Window, y=Diversity, color=Synonymous))

chi_2 <- 0
df <- 0

syn <- (Diversity_table_gene%>%filter(Window==9 & Synonymous))$Diversity
nsyn <- (Diversity_table_gene%>%filter(Window==9 & !Synonymous))$Diversity
p <- (t.test(syn,nsyn,alternative="less"))$p.value
print(p)
chi_2 <- chi_2 + log(p)
df <- df + 2

syn <- (Diversity_table_gene%>%filter(Window==1 & Synonymous))$Diversity
nsyn <- (Diversity_table_gene%>%filter(Window==1 & !Synonymous))$Diversity
p <- (t.test(syn,nsyn,alternative="less"))$p.value
print(p)
chi_2 <- chi_2 + log(p)
df <- df + 2

syn <- (Diversity_table_gene%>%filter(Window==2 & Synonymous))$Diversity
nsyn <- (Diversity_table_gene%>%filter(Window==2 & !Synonymous))$Diversity
p <- (t.test(syn,nsyn,alternative="less"))$p.value
print(p)
chi_2 <- chi_2 + log(p)
df <- df + 2

syn <- (Diversity_table_gene%>%filter(Window==3 & Synonymous))$Diversity
nsyn <- (Diversity_table_gene%>%filter(Window==3 & !Synonymous))$Diversity
p <- (t.test(syn,nsyn,alternative="less"))$p.value
print(p)
chi_2 <- chi_2 + log(p)
df <- df + 2

chi_2 <- -2*chi_2
print(chi_2)
print(pchisq(chi_2, df=df, lower.tail=FALSE))

# chi_2 <- 0
# df <- 0
# 
# syn <- (Diversity_table_gene%>%filter(Window==0.5 & Synonymous))$Diversity
# nsyn <- (Diversity_table_gene%>%filter(Window==0.5 & !Synonymous))$Diversity
# p <- (t.test(syn,nsyn,alternative="less"))$p.value
# print(p)
# chi_2 <- chi_2 + log(p)
# df <- df + 2
# 
# syn <- (Diversity_table_gene%>%filter(Window==1.5 & Synonymous))$Diversity
# nsyn <- (Diversity_table_gene%>%filter(Window==1.5 & !Synonymous))$Diversity
# p <- (t.test(syn,nsyn,alternative="less"))$p.value
# print(p)
# chi_2 <- chi_2 + log(p)
# df <- df + 2
# 
# syn <- (Diversity_table_gene%>%filter(Window==2.5 & Synonymous))$Diversity
# nsyn <- (Diversity_table_gene%>%filter(Window==2.5 & !Synonymous))$Diversity
# p <- (t.test(syn,nsyn,alternative="less"))$p.value
# print(p)
# chi_2 <- chi_2 + log(p)
# df <- df + 2
# 
# syn <- (Diversity_table_gene%>%filter(Window==3.5 & Synonymous))$Diversity
# nsyn <- (Diversity_table_gene%>%filter(Window==3.5 & !Synonymous))$Diversity
# p <- (t.test(syn,nsyn,alternative="less"))$p.value
# print(p)
# chi_2 <- chi_2 + log(p)
# df <- df + 2
# 
# syn <- (Diversity_table_gene%>%filter(Window==4.5 & Synonymous))$Diversity
# nsyn <- (Diversity_table_gene%>%filter(Window==4.5 & !Synonymous))$Diversity
# p <- (t.test(syn,nsyn,alternative="less"))$p.value
# print(p)
# chi_2 <- chi_2 + log(p)
# df <- df + 2
# 
# syn <- (Diversity_table_gene%>%filter(Window==5.5 & Synonymous))$Diversity
# nsyn <- (Diversity_table_gene%>%filter(Window==5.5 & !Synonymous))$Diversity
# p <- (t.test(syn,nsyn,alternative="less"))$p.value
# print(p)
# chi_2 <- chi_2 + log(p)
# df <- df + 2
# 
# syn <- (Diversity_table_gene%>%filter(Window==6.5 & Synonymous))$Diversity
# nsyn <- (Diversity_table_gene%>%filter(Window==6.5 & !Synonymous))$Diversity
# p <- (t.test(syn,nsyn,alternative="less"))$p.value
# print(p)
# chi_2 <- chi_2 + log(p)
# df <- df + 2
# 
# 
# chi_2 <- -2*chi_2
# print(chi_2)
# print(pchisq(chi_2, df=df, lower.tail=FALSE))
```

```{r}
library(tidyverse)

Diversity_NM <- read.csv("Dataset_2/Diversity_Neisseria_('Neisseria_meningitidis', 'Neisseria_gonorrhoeae').csv")
Diversity <- Diversity_NM %>% filter(Total==FALSE)
Diversity <- mutate(Diversity, Category = abs(Window-9.5))
Diversity_table <- aggregate(Diversity[, c("Normalized_number_polymorphisms")], list(Diversity$Category, Diversity$Synonymous), mean)
#Diversity_table <- aggregate(Diversity[, c("Number_polymorphisms")], list(Diversity$Category, Diversity$Synonymous), mean)
colnames(Diversity_table) <- c("Window", "Synonymous", "Diversity")
ggplot(data=Diversity_table) + geom_point(aes(x=Window, y=Diversity, color=Synonymous))


chi_2 <- 0
df <- 0

syn <- (Diversity%>%filter(Category==0.5 & Synonymous))$Normalized_number_polymorphisms
nsyn <- (Diversity%>%filter(Category==0.5 & !Synonymous))$Normalized_number_polymorphisms
p <- (t.test(syn,nsyn,alternative="less"))$p.value
print(p)
chi_2 <- chi_2 + log(p)
df <- df + 2

chi_2 <- -2*chi_2
print(chi_2)
print(pchisq(chi_2, df=df, lower.tail=FALSE))
```
