# Supplementary material for: The comparative population genetics of Neisseria meningitidis and Neisseria gonorrhoeae
Source: PeerJ. 2019 Jun 27;7:e7216. doi: 10.7717/peerj.7216 (PMC6599670; doi:10.7717/peerj.7216)
Supplement: Supplemental Information 1 — The code required to assemble the datasets from the genomes and then perform all of the analyses. [file peerj-07-7216-s001.zip › Code/alignment.py]

#!/usr/bin/env python3
# -*- coding: utf-8 -*-
"""
Created on Wed May 16 10:28:40 2018

@author: Lucile
"""
# The file called file.txt is created in the shell using `ls * > file.txt` command inside the data folder containing the fasta files

from Bio.Align.Applications import MuscleCommandline
from Bio import SeqIO
from Bio import AlignIO
from Bio.Seq import Seq
import numpy as np

noms = []

file = open("Core_genomes/Neisseria_gonorrhoeae/blast/file.txt", "r")
content = file.readlines()
file.close()
for i in range(len(content)):
    nom = content[i].split('.')[0]
    sequences = []
    for seq_record in SeqIO.parse("Core_genomes/Neisseria_gonorrhoeae/blast/"+nom+".fasta", "fasta"):
            seq = seq_record
            seq.seq = seq.seq.translate()
            sequences += [seq]
    SeqIO.write(sequences,"Core_genomes/Neisseria_gonorrhoeae/blastp/"+nom+".fasta", "fasta")           
for i in range(len(content)):
    nom = content[i].split('.')[0]
    muscle_cline = MuscleCommandline(input="Core_genomes/Neisseria_gonorrhoeae/blastp/"+nom+".fasta", out="Core_genomes/Neisseria_meningitidis/alnp/"+nom+".aln")
    stdout, stderr = muscle_cline()
for i in range(len(content)):
    nom = content[i].split('.')[0]
    alignment = AlignIO.read("Core_genomes/Neisseria_gonorrhoeae/alnp/"+nom+".aln", "fasta")
    sequences = dict()
    for i in range(len(alignment)):
        sequences[str(alignment[i].description)] = alignment[i].seq
    seq_list = []
    for seq_record in SeqIO.parse("Core_genomes/Neisseria_gonorrhoeae/blast/"+nom+".fasta", "fasta"):
        add = True
        seq = seq_record
        blastp = sequences[str(seq.description)]
        k = 0
        sequence = Seq('')
        for j in range(len(blastp)):
            if(blastp[j]=='-'):
                sequence += '---'
            else:
                codon = seq[k:k+3]
                k += 3
                if(str(codon.translate().seq)==blastp[j]):
                    sequence += codon   
                else:
                    add = False
                    print(nom+'/'+str(seq.id)+'/'+str(j)+':'+str(codon.seq)+'/'+blastp[j])
                    break
        if(str(seq[k:k+3].seq) in ['TAA','TAG','TGA']):
            codon = seq[k:k+3]
            sequence += codon
        if(add):
            sequence.description = seq.description
            seq_list += [sequence]
    if(len(seq_list)>0):
        SeqIO.write(seq_list,"Core_genomes/Neisseria_gonorrhoeae/aln/"+nom+".fasta", "fasta")
        noms += [nom]        
  
 
file_noms = open("Core_genomes/Neisseria_meningitidis/aln/file.txt", "r")
content = file_noms.readlines()
for i in range(len(content)):
    noms += [content[i][:-7]]
orthologs = open("Core_genomes/Neisseria_meningitidis/aln/orthologs.txt", "w")
core_genome_file = open("Core_genomes/Neisseria_meningitidis/aln/core_genome.txt", "w")
file = open("Core_genomes/Neisseria_meningitidis/aln/problems.txt", "w")
file.write('------------------------------------'+'\n')
list_pb = []
count = 0
CG = 0
pb = 0
effectifs = np.zeros((16,21))
ortho = True
for i in range(len(noms)):
    nom = 'Core_genomes/Neisseria_meningitidis/aln/'+noms[i]+'.fasta'
    alignment = AlignIO.read(nom, "fasta")
    core_genome = len(alignment)==20
    print(nom)
    nbre_g = 0
    nbre_m = 0
    for record in alignment:
        clade = record.description.split(' ')[1].split(';')[0]
        first_codon = ''
        seq = record.seq
        max_gaps = len(seq)*0.01
        seq_id = record.description
        #print(str(seq_id).split(' ')[3])
        gaps = dict()
        sequences = dict()
        s = 0
        start = -1
        end = -1
        nucleotide = seq[0]
        if(nucleotide=='-'):
            gap = True
            gaps[s] = 1
        else:
            start = s
            end = s
            gap = False
            sequences[s] = 1
            first_codon = seq[0:3]
        for l in range(1,len(seq)):
            nucleotide = seq[l]
            if(gap):
                if(nucleotide=='-'):
                    gaps[s] += 1
                else:
                    gap = False
                    s = l
                    sequences[s] = 1
                    end = s
                    if(start==-1):
                        start = s
                        first_codon = seq[s:s+3]
            else:
                if(nucleotide=='-'):
                    gap = True
                    s = l
                    gaps[s] = 1
                else:
                    sequences[s] += 1
                    end = s
        problem = False
        msg = ''
        if(len(sequences.keys())==0):
            problem = True
            msg = 'len(sequences.keys())==0'
        elif(sequences[start]<3):
            problem = True
            msg = 'sequences[start]<3'
        elif(first_codon[1:3]!="TG"):
            problem = True
            msg = str(first_codon) + ' : '+ 'first_codon[1:3]!="TG"'
        elif(len(gaps.keys())>max_gaps):
            problem = True
            msg = 'len(gaps.keys())>'+str(max_gaps)
        else:
            seq_number = 0
            gap_number = 0
            for key in sequences.keys():
                seq_number += sequences[key]
                if((sequences[key]%3)!=0):
                    problem = True
                    msg = '(sequences[key]%3)!=0'+' : '+'('+str(key)+','+str(sequences[key])+')'
                    break
            if(not problem):
                for key in gaps.keys():
                    if(key>start and key<end):
                        gap_number += gaps[key]
                    if((gaps[key]%3)!=0):
                        problem = True
                        msg = '(len(gaps[key])%3)!=0'+' : '+'('+str(key)+','+str(gaps[key])+')'
                        break
            if(gap_number*10>seq_number):
                problem = True
                msg = 'gap_number*10>seq_number'
        if(problem):
            file.write(nom+'\n')
            file.write(seq_id+'\n')
            file.write(msg+'\n')
            file.write('------------------------------------'+'\n')
            list_pb += [nom]
            ortho = False
        else:
            if(clade=='Neisseria_gonorrhoeae'):
                nbre_g += 1
            elif(clade=='Neisseria_meningitidis'):
                nbre_m += 1
            else:
                print(clade)      
    if(ortho):
        orthologs.write(nom+'\n')
        count += 1
        effectifs[nbre_g][nbre_m] += 1  
        if(core_genome):
            core_genome_file.write(nom+'\n')
            CG += 1
    else:
        pb += 1
    ortho = True
    
file.close()
orthologs.close()
core_genome_file.close()
print("ortho: "+str(count))
print("CG: "+str(CG))
print("Pb: "+str(pb))
np.set_printoptions(precision=3)
np.set_printoptions(suppress=True)
print(effectifs)


#file_noms = open("aln/file.txt", "r")
#content = file_noms.readlines()
#for i in range(len(content)):
#    noms += [content[i][:-7]]
#
#count = 0
#for i in range(len(noms)):
#    nom = 'aln/'+noms[i]+'.fasta'
#    alignment = AlignIO.read(nom, "fasta")
#    no_gap = True
#    CG = len(alignment)==35
#    for record in alignment:
#        if('-' in str(record.seq)):
#            no_gap = False
#            break
#    if(no_gap and CG):
#        count += 1
#print(count)


            
            
                    
