# Supplementary material for: The comparative population genetics of Neisseria meningitidis and Neisseria gonorrhoeae
Source: PeerJ. 2019 Jun 27;7:e7216. doi: 10.7717/peerj.7216 (PMC6599670; doi:10.7717/peerj.7216)
Supplement: Supplemental Information 1 — The code required to assemble the datasets from the genomes and then perform all of the analyses. [file peerj-07-7216-s001.zip › Code/dataset.py]

#!/usr/bin/env python3
# -*- coding: utf-8 -*-
"""
Created on Thu May 24 14:05:27 2018

@author: Lucile Vigué
"""

from Bio import SeqIO
genomes = []
clades = []

genome = ['NC_011035', 'NC_022240', 'NZ_CP012026', 'NZ_CP012027', 'NZ_CP012028', 'NZ_CP016015', 'NZ_CP016016', 'NZ_CP016017', 'NZ_CP020415', 'NZ_CP020418', 'NZ_CP020419', 'NZ_LT906437', 'NZ_LT906440', 'NZ_LT906472']
print(len(genome))
clade = 'Neisseria_gonorrhoeae'
genomes += [genome]
clades += [clade]

genome = ['MC58','NC_003116','NC_008767','NC_010120','NC_013016','NC_017501','NC_017505','NC_017512','NC_017513','NC_017514','NC_017515','NC_017516','NC_017517','NC_017518','NZ_CP007524','NZ_CP009418','NZ_CP009419','NZ_CP009420','NZ_CP009421','NZ_CP016684']
print(len(genome))
clade = 'Neisseria_meningitidis'
genomes += [genome]
clades += [clade]


proteines = dict()
for i in range(len(genomes)):
    for k in range(len(genomes[i])):
        count = 0
        genes = []
        for seq_record in SeqIO.parse(clades[i]+"/"+genomes[i][k]+".txt", "fasta"):
            if(len(seq_record.seq)%3==0 and str(seq_record.seq[1:3])=='TG' and str(seq_record.seq[-3:]) in ['TAA', 'TAG', 'TGA']):
                seq_description = clades[i] + ";" + genomes[i][k] + ";" + str(seq_record.id) + ";" + str(seq_record.description)
                seq_id = str(count)
                seq = seq_record
                seq.id = seq_id
                seq.description = seq_description
                genes += [seq]
                count += 1
        SeqIO.write(genes, clades[i]+"/"+genomes[i][k]+".fasta", "fasta")
            
