# Supplementary material for: The comparative population genetics of Neisseria meningitidis and Neisseria gonorrhoeae
Source: PeerJ. 2019 Jun 27;7:e7216. doi: 10.7717/peerj.7216 (PMC6599670; doi:10.7717/peerj.7216)
Supplement: Supplemental Information 1 — The code required to assemble the datasets from the genomes and then perform all of the analyses. [file peerj-07-7216-s001.zip › Code/ortholog_list.py]

#!/usr/bin/env python3
# -*- coding: utf-8 -*-
"""
Created on Fri May 18 08:50:16 2018

@author: Lucile
"""
# The file called file.txt is created in the shell using `ls * > file.txt` command inside the data folder containing the fasta files

from Bio import AlignIO
from Bio import SeqIO
from Bio.Seq import Seq
from Bio.SeqRecord import SeqRecord

core_genome_file = open("Core_genomes/Neisseria_gonorrhoeae/aln_1/core_genome.txt", "r")
core_genome = core_genome_file.readlines()
core_genome_file.close()
orthologs_file = open("Core_genomes/Neisseria_gonorrhoeae/aln_1/orthologs.txt", "r")
ortholog = orthologs_file.readlines()
orthologs_file.close()

orthologs_list = [ortholog[i].split('.')[0][39:] for i in range(len(ortholog))]
core_genome_list = [core_genome[i].split('.')[0][39:] for i in range(len(core_genome))]

genomes = []            
genomes += ['FA_1090', 'NC_011035', 'NC_022240', 'NZ_CP012026', 'NZ_CP012027', 'NZ_CP012028', 'NZ_CP016015', 'NZ_CP016016', 'NZ_CP016017', 'NZ_CP020415', 'NZ_CP020418', 'NZ_CP020419', 'NZ_LT906437', 'NZ_LT906440', 'NZ_LT906472']
#genomes += ['MC58','NC_003116','NC_008767','NC_010120','NC_013016','NC_017501','NC_017505','NC_017512','NC_017513','NC_017514','NC_017515','NC_017516','NC_017517','NC_017518','NZ_CP007524','NZ_CP009418','NZ_CP009419','NZ_CP009420','NZ_CP009421','NZ_CP016684']

CG_sequences = dict()
for i in range(len(genomes)):
    seq = SeqRecord(Seq(''))   
    seq.id = genomes[i]
    seq.description = ''
    CG_sequences[genomes[i]] = seq


file = open("Core_genomes/Neisseria_gonorrhoeae/aln_1/file.txt", "r")
content = file.readlines()
file.close()
o = 0
cg = 0

for i in range(len(content)):
    id_number = content[i].split('.')[0]
    if(id_number in orthologs_list):
        nom = 'Core_genomes/Neisseria_gonorrhoeae/aln_1/'+id_number+'.fasta'
        alignment = AlignIO.read(nom, "fasta")
        Neisseria_gonorrhoeae = []
        Neisseria_meningitidis = []
        for record in alignment:
            clade = str(record.description).split(';')[0].split(' ')[1]
            if(clade=='Neisseria_gonorrhoeae'):
                Neisseria_gonorrhoeae += [record]
                if(id_number in core_genome_list):
                    genome = str(record.description).split(';')[1]
                    CG_sequences[genome].seq += str(record.seq)
            elif(clade=='Neisseria_meningitidis'):
                Neisseria_meningitidis += [record]
                if(id_number in core_genome_list):
                    genome = str(record.description).split(';')[1]
                    CG_sequences[genome].seq += str(record.seq)
        #if(id_number in core_genome_list):
            #o += 1
            #key = ('000000'+id_number)[-6:]
            #name_1 = 'Core_genomes/Neisseria_gonorrhoeae/core_genome/ortholog_'+key+'.nt_ali.fasta'
            #name_2 = 'Core_genomes/Neisseria_meningitidis/core_genome/ortholog_'+key+'.nt_ali.fasta'
            #SeqIO.write(Neisseria_gonorrhoeae, name_1, "fasta")
            #SeqIO.write(Neisseria_meningitidis, name_2, "fasta")
#            if(id_number in core_genome_list):
#                cg += 1
#                name_1 = 'Neisseria_gonorrhoeae_core_genome/ortholog_'+key+'.nt_ali.fasta'
#                name_2 = 'Neisseria_meningitidis_core_genome/ortholog_'+key+'.nt_ali.fasta'
#                SeqIO.write(Neisseria_gonorrhoeae, name_1, "fasta")
#                SeqIO.write(Neisseria_meningitidis, name_2, "fasta")

#print(o)
#print(cg)
#CG = list(CG_sequences.values())
#SeqIO.write(CG, 'Core_genome.fasta', "fasta")
    
