# Supplementary material for: The comparative population genetics of Neisseria meningitidis and Neisseria gonorrhoeae
Source: PeerJ. 2019 Jun 27;7:e7216. doi: 10.7717/peerj.7216 (PMC6599670; doi:10.7717/peerj.7216)
Supplement: Supplemental Information 1 — The code required to assemble the datasets from the genomes and then perform all of the analyses. [file peerj-07-7216-s001.zip › Code/blast.py]

#!/usr/bin/env python3
# -*- coding: utf-8 -*-
"""
Created on Wed May 16 12:58:11 2018

@author: Lucile Vigué
"""

import os
from Bio.Blast import NCBIXML
from Bio import SeqIO
from Bio.Seq import Seq
from Bio.SeqRecord import SeqRecord
#import pickle

data_folder_ref = "Neisseria_gonorrhoeae/"
#data_folder_ref = "Neisseria_meningitidis/"
#data_folder = "Neisseria_gonorrhoeae/"
#data_folder = "Neisseria_meningitidis/"
results_file = "Neisseria_gonorrhoeae.p"
#results_file = "Clade_2.p"
#results_file = "Neisseria_reference.p"
reference_file = "FA_1090"
#reference_file = "MC58"
output_file_1 = "query-reference.xml"
output_file_2 = "reference-query.xml"
E_VALUE_THRESH = 0.00001

genomes = []
clades = []

genome = ['FA_1090', 'NC_011035', 'NC_022240', 'NZ_CP012026', 'NZ_CP012027', 'NZ_CP012028', 'NZ_CP016015', 'NZ_CP016016', 'NZ_CP016017', 'NZ_CP020415', 'NZ_CP020418', 'NZ_CP020419', 'NZ_LT906437', 'NZ_LT906440', 'NZ_LT906472']
print(len(genome))
clade = 'Neisseria_gonorrhoeae'
genomes += [genome]
clades += [clade]

#genome = ['MC58','NC_003116','NC_008767','NC_010120','NC_013016','NC_017501','NC_017505','NC_017512','NC_017513','NC_017514','NC_017515','NC_017516','NC_017517','NC_017518','NZ_CP007524','NZ_CP009418','NZ_CP009419','NZ_CP009420','NZ_CP009421','NZ_CP016684']
#print(len(genome))
#clade = 'Neisseria_meningitidis'
#genomes += [genome]
#clades += [clade]

genome = reference_file
clade = 'Neisseria_gonorrhoeae'
#clade = 'Neisseria_meningitidis'
results = dict()
for seq_record in SeqIO.parse(clade+"/"+genome+".fasta", "fasta"):
    results[seq_record.id] = []

for i in range(len(genomes)):
    genome = genomes[i]
    clade = clades[i]
    data_folder = clade+'/'
    for k in range(len(genome)):
        print(clade+"/"+genome[k])
        genes = dict()
        for seq_record in SeqIO.parse(clade+"/"+genome[k]+".fasta", "fasta"):
            seq = seq_record
            seq.name = clade
            genes[seq_record.id] = seq
        query_file = genome[k]
        cmd = "makeblastdb -in "+data_folder_ref+reference_file+".fasta -dbtype nucl"
        os.system(cmd)
        cmd = "makeblastdb -in "+data_folder+query_file+".fasta -dbtype nucl"
        os.system(cmd)
        cmd = "blastn -query "+data_folder+query_file+".fasta -db "+data_folder_ref+reference_file+".fasta -out "+data_folder+output_file_1+" -outfmt 5"
        os.system(cmd)
        result_handle = open(data_folder+output_file_1)
        blast_records = NCBIXML.parse(result_handle)
        results_1 = dict()
        for blast_record in blast_records:
            if(len(blast_record.alignments)>0):
                alignment = blast_record.alignments[0]
                key = alignment.title.split(' ')[1]
                if(len(alignment.hsps)>0):
                    hsp = alignment.hsps[0]
                    if(hsp.expect < E_VALUE_THRESH):
                        id_query = blast_record.query.split(' ')[0]
                        if(key not in results_1):
                            results_1[key] = []
                        results_1[key] += [(id_query, hsp.frame, hsp.expect)]
        cmd = "blastn -query "+data_folder_ref+reference_file+".fasta -db "+data_folder+query_file+".fasta -out "+data_folder+output_file_2+" -outfmt 5"
        os.system(cmd)
        result_handle = open(data_folder+output_file_2)
        blast_records = NCBIXML.parse(result_handle)
        results_2 = dict()
        for blast_record in blast_records:
            if(len(blast_record.alignments)>0):
                alignment = blast_record.alignments[0]
                key = alignment.title.split(' ')[1]
                if(len(alignment.hsps)>0):
                    hsp = alignment.hsps[0]
                    if(hsp.expect < E_VALUE_THRESH):
                        if(key not in results_2):
                            results_2[key] = []
                        id_query = blast_record.query.split(' ')[0]
                        results_2[key] += [id_query]
        for keys in results_1:
            value = results_1[keys]
            for i in range(len(value)):
                if(value[i][0] in genes.keys() and value[i][0] in results_2.keys() and keys in results_2[value[i][0]] and keys in results.keys()):
                    sequence = genes[value[i][0]]
                    if(value[i][1]==(1, 1)):
                        results[keys] += [sequence]
#                    else:
#                        sequence.seq = sequence.seq.reverse_complement()
#                        results[keys] += [sequence]
                        
for l in results.keys():
    if(len(results[l])>1):
        SeqIO.write(results[l], "Core_genomes/Neisseria_gonorrhoeae/blast/"+l+".fasta", "fasta")

                        
                    
        


            
    
