# Supplementary material for: The comparative population genetics of Neisseria meningitidis and Neisseria gonorrhoeae
Source: PeerJ. 2019 Jun 27;7:e7216. doi: 10.7717/peerj.7216 (PMC6599670; doi:10.7717/peerj.7216)
Supplement: Supplemental Information 1 — The code required to assemble the datasets from the genomes and then perform all of the analyses. [file peerj-07-7216-s001.zip › Code/selection.py]

#!/usr/bin/env python3
# -*- coding: utf-8 -*-
"""
Created on Mon May 14 09:02:31 2018

@author: Lucile Vigué
"""
from Bio import SeqIO
import numpy as np
import matplotlib.pyplot as plt
from files import File
from random import randrange
from math import log
from scipy import stats

class Gene:
    '''Class defining genes. A gene has a unique id number and a length defined by its number of codons.'''
    
    def __init__(self, gene_id, number_codons):
        '''Method to create a new gene object, gene_id and number_codons must be integers.'''
        if(type(gene_id) != int):
            raise TypeError('gene_id must be an int')
        if(type(number_codons) != int):
            raise TypeError('number_codons must be an int')
        self.id = gene_id
        self.number_codons = number_codons
    
    def __eq__(self, gene):
        '''Method returning True if gene is equal to self and False otherwise. To be equal to self, gene should be an instance of the Gene class and have the same id and the same number of codons.'''
        return type(gene)==Gene and self.id==gene.id and self.number_codons==gene.number_codons
    
    def __ne__(self, gene):
        '''Method returning True if gene is unequal to self and False in other cases. To be equal to self, gene should be an instance of the Gene class and have the same id and the same number of codons.'''
        return type(gene)!=Gene or self.id!=gene.id or self.number_codons!=gene.number_codons
    
    def __repr__(self):
        '''Method returning a representation of the gene.'''
        return "gene {} with {} codons".format(self.id, self.number_codons)
    
    def __str__(self):
        '''Method returning a string to be displayed when the gene is printed.'''
        return "gene {} with {} codons".format(self.id, self.number_codons)
    
    def get_id(self):
        '''Method returning the id of a gene.'''
        return self.id
    
    def get_number_codons(self):
        '''Method returning the number of codons of a gene.'''
        return self.number_codons
    
    def to_csv(self):
        '''Method returning two strings: the header of a csv file and a row representing the gene.'''
        return '"Gene_id","Number_of_codons"', ['"{}","{}"'.format(self.id, self.number_codons)]
    
class Data:
    '''Class defining data. A data object has four arguments: a gene object, a clade, a sequence and a boolean called same_length. This class represents a specific sequence of a given gene found in an organism of a given clade, same_length is set to True if the number of codons of the sequence is equal to gene.number_codons and False otherwise.'''
    
    def __init__(self, gene, clade, sequence, GC_content=None):
        '''Method to create a new data object, gene must be an instance of the gene class, clade and sequence must be strings.'''
        if(type(gene) != Gene):
            raise TypeError('gene must be an instance of the Gene class')
        if(type(clade) != str):
            raise TypeError('clade must be a string')
        if(type(sequence) != str):
            raise TypeError('sequence must be a string')
        self.gene = gene
        self.clade = clade
        self.sequence = sequence
        self.same_length = (len(self.sequence)==(self.gene.get_number_codons()*3))
        self.GC_content = GC_content ## TEST, DOC, DOCSTRING, EQ, NE, REPR, STR
    
    def __eq__(self, data):
        '''Method returning True if data is equal to self and False otherwise.'''
        return type(data)==Data and self.gene==data.gene and self.clade==data.clade and self.sequence==data.sequence and self.same_length==data.same_length

    def __ne__(self, data):
        '''Method returning True if data is unequal to self and False otherwise.'''
        return type(data)!=Data or self.gene!=data.gene or self.clade!=data.clade or self.sequence!=data.sequence or self.same_length!=data.same_length

    def __repr__(self):
        '''Method returning a representation of the data object.'''
        return "data object of {}, with {} sequence, from {}, with same_length value equal to {}".format(self.gene, self.sequence, self.clade, self.same_length)

    def __str__(self):
        '''Method returning a string to be displayed when the data object is printed.'''
        return "data object of {}, with {} sequence, from {}, with same_length value equal to {}".format(self.gene, self.sequence, self.clade, self.same_length)
    
    def get_gene(self):
        '''Method returning the gene object.'''
        return self.gene
    
    def get_clade(self):
        '''Method returning the clade.'''
        return self.clade
    
    def get_sequence(self):
        '''Method returning the sequence.'''
        return self.sequence
    
    def get_same_length(self):
        '''Method returning the same_length boolean.'''
        return self.same_length
    
    def get_GC_content(self):
        '''Method returning the GC_content float.'''
        return self.GC_content
        
    def data_from_fasta_file(gene, clade, fasta_file):
        '''Method that reads a fasta file of orthologs and returns a list of data objects and an instance of the gene class representing the content of the fasta file, gene must be an instance of the gene class, clade and fasta_file must be strings. If the number of codons of the gene is unknown it must be set to -1 and it will be automatically set to the number of codons of the first sequence of the file.'''
        count = 0
        data_list = []
        for seq_record in SeqIO.parse(fasta_file, "fasta"):
            sequence = str(seq_record.seq)
            if(count==0):
                new_gene = gene
                if(gene.get_number_codons()==-1):
                    number_codons = len(sequence)//3
                    new_gene = Gene(gene.get_id(), number_codons)
            count += 1
            a = len([i for i in range(len(sequence)) if sequence[i].lower()=='a'])
            t = len([i for i in range(len(sequence)) if sequence[i].lower()=='t'])
            g = len([i for i in range(len(sequence)) if sequence[i].lower()=='g'])
            c = len([i for i in range(len(sequence)) if sequence[i].lower()=='c'])
            GC_content = None
            if(a+t+g+c>0):
                GC_content = (g+c)/(a+t+g+c)
            data_list += [Data(new_gene, clade, sequence, GC_content)]
        return data_list, new_gene
    
    def to_csv(self):
        '''Method returning two strings: the header of a csv file and a row representing the data.'''
        gene = self.gene.to_csv()
        return gene[0]+',"Clade","Sequence","Same_length"', [gene[1][0]+',"{}","{}","{}"'.format(self.clade, self.sequence, self.same_length)]

class Codons:
    '''Class defining a pair of codons. A Codons object has three arguments: codon_1, codon_2, synonymous, the codons are three-character strings and synonymous is boolean set to True if the codons are synonymous and False otherwise.'''
    
    geneticCode = {'atg':'methionine', 'att': 'isoleucine', 'atc': 'isoleucine', 'ata': 'isoleucine', 'ctt': 'leucine', 'ctc': 'leucine', 'cta': 'leucine', 'ctg': 'leucine', 'tta': 'leucine', 'ttg': 'leucine', 'gtt': 'valine', 'gtc': 'valine', 'gta': 'valine', 'gtg': 'valine', 'ttt': 'phenylalanine', 'ttc': 'phenylalanine', 'atg': 'methionine', 'tgt': 'cysteine', 'tgc': 'cysteine', 'gct': 'alanine', 'gcc': 'alanine', 'gca': 'alanine', 'gcg': 'alanine', 'ggt': 'glycine', 'ggc': 'glycine', 'gga': 'glycine', 'ggg': 'glycine', 'cct': 'proline', 'ccc': 'proline', 'cca': 'proline', 'ccg': 'proline', 'act': 'threonine', 'acc': 'threonine', 'aca': 'threonine', 'acg': 'threonine', 'tct': 'serine', 'tcc': 'serine', 'tca': 'serine', 'tcg': 'serine', 'agt': 'serine', 'agc': 'serine', 'tat': 'tyrosine', 'tac': 'tyrosine', 'tgg': 'tryptophan', 'caa': 'glutamine', 'cag': 'glutamine', 'aat': 'asparagine', 'aac': 'asparagine', 'cat': 'histidine', 'cac': 'histidine', 'gaa': 'glutamic acid', 'gag': 'glutamic acid', 'gat': 'aspartic acid', 'gac': 'aspartic acid', 'aaa': 'lysine', 'aag': 'lysine', 'cgt': 'arginine', 'cgc': 'arginine', 'cga': 'arginine', 'cgg': 'arginine', 'aga': 'arginine', 'agg': 'arginine', 'taa': 'stop', 'tag': 'stop', 'tga': 'stop'}
    geneticCode_2 = {'atg':'methionine', 'att': 'isoleucine', 'atc': 'isoleucine', 'ata': 'isoleucine', 'ctt': 'leucine_1', 'ctc': 'leucine_1', 'cta': 'leucine_1', 'ctg': 'leucine_1', 'tta': 'leucine_2', 'ttg': 'leucine_2', 'gtt': 'valine', 'gtc': 'valine', 'gta': 'valine', 'gtg': 'valine', 'ttt': 'phenylalanine', 'ttc': 'phenylalanine', 'atg': 'methionine', 'tgt': 'cysteine', 'tgc': 'cysteine', 'gct': 'alanine', 'gcc': 'alanine', 'gca': 'alanine', 'gcg': 'alanine', 'ggt': 'glycine', 'ggc': 'glycine', 'gga': 'glycine', 'ggg': 'glycine', 'cct': 'proline', 'ccc': 'proline', 'cca': 'proline', 'ccg': 'proline', 'act': 'threonine', 'acc': 'threonine', 'aca': 'threonine', 'acg': 'threonine', 'tct': 'serine_1', 'tcc': 'serine_1', 'tca': 'serine_1', 'tcg': 'serine_1', 'agt': 'serine_2', 'agc': 'serine_2', 'tat': 'tyrosine', 'tac': 'tyrosine', 'tgg': 'tryptophan', 'caa': 'glutamine', 'cag': 'glutamine', 'aat': 'asparagine', 'aac': 'asparagine', 'cat': 'histidine', 'cac': 'histidine', 'gaa': 'glutamic acid', 'gag': 'glutamic acid', 'gat': 'aspartic acid', 'gac': 'aspartic acid', 'aaa': 'lysine', 'aag': 'lysine', 'cgt': 'arginine_1', 'cgc': 'arginine_1', 'cga': 'arginine_1', 'cgg': 'arginine_1', 'aga': 'arginine_2', 'agg': 'arginine_2', 'taa': 'stop', 'tag': 'stop', 'tga': 'stop'}
    zero_fold = {'alanine': [0,1], 'asparagine': [0,1], 'aspartic acid': [0,1], 'cysteine': [0,1], 'glutamine':[0,1], 'glutamic acid':[0,1], 'glycine':[0,1], 'histidine':[0,1], 'isoleucine':[0,1], 'lysine':[0,1], 'methionine':[0,1,2], 'phenylalanine':[0,1], 'proline':[0,1], 'threonine':[0,1], 'tryptophan':[0,1,2], 'tyrosine':[0,1], 'valine':[0,1], 'stop':[0], 'arginine_1':[1], 'arginine_2':[1], 'leucine_1':[1], 'leucine_2':[1], 'serine_1':[], 'serine_2':[]}
    four_fold = {'alanine': [2], 'asparagine': [], 'aspartic acid': [], 'cysteine': [], 'glutamine':[], 'glutamic acid':[], 'glycine':[2], 'histidine':[], 'isoleucine':[], 'lysine':[], 'methionine':[], 'phenylalanine':[], 'proline':[2], 'threonine':[2], 'tryptophan':[], 'tyrosine':[], 'valine':[2], 'stop':[], 'arginine_1':[2], 'arginine_2':[], 'leucine_1':[2], 'leucine_2':[], 'serine_1':[2], 'serine_2':[]}
    
    
    def is_synonymous(codon_1, codon_2):
        '''Method returning True if both arguments are in geneticCode and refers to the same amino acid and False otherwise.'''
        if(codon_1.lower() not in Codons.geneticCode.keys() or codon_2.lower() not in Codons.geneticCode.keys()):
            return False
        AA_1 = Codons.geneticCode[codon_1.lower()]
        AA_2 = Codons.geneticCode[codon_2.lower()]
        return (AA_1==AA_2) 
    
    def __init__(self, codon_1, codon_2):
        '''Methods creating a new codons object, codon_1 and codon_2 must be three-character strings.'''
        if(type(codon_1)!=str):
            raise TypeError('codon_1 must be a string')
        if(type(codon_2)!=str):
            raise TypeError('codon_2 must be a string')
        if(len(codon_1)!=3):
            raise ValueError('codon_1 must be a 3-character string')
        if(len(codon_2)!=3):
            raise ValueError('codon_2 must be a 3-character string')
        self.codon_1 = codon_1.lower()
        self.codon_2 = codon_2.lower()
        self.synonymous = Codons.is_synonymous(codon_1, codon_2)

    def __eq__(self, codons):
        '''Method returning True if codons is equal to self and False otherwise.'''
        return type(codons)==Codons and self.codon_1==codons.codon_1 and self.codon_2==codons.codon_2 and self.synonymous==codons.synonymous

    def __ne__(self, codons):
        '''Method returning True if codons is unequal to self and False otherwise.'''
        return type(codons)!=Codons or self.codon_1!=codons.codon_1 or self.codon_2!=codons.codon_2 or self.synonymous!=codons.synonymous
    
    def __repr__(self):
        '''Method returning a representation of the codons object.'''
        if(self.synonymous):
            return "synonymous codons ({},{})".format(self.codon_1, self.codon_2)
        else:
            return "non-synonymous codons ({},{})".format(self.codon_1, self.codon_2)

    def __str__(self):
        '''Method returning a string to be displayed when the codons object is printed.'''
        if(self.synonymous):
            return "synonymous codons ({},{})".format(self.codon_1, self.codon_2)
        else:
            return "non-synonymous codons ({},{})".format(self.codon_1, self.codon_2)
    
    def get_codon_1(self):
        '''Method returning the first codon.'''
        return self.codon_1

    def get_codon_2(self):
        '''Method returning the second codon.'''
        return self.codon_2

    def get_synonymous(self):
        '''Method returning the synonymous boolean.'''
        return self.synonymous
    
    def is_codon(string):
        '''Method returning True if the string is a codon.'''
        return string.lower() in Codons.geneticCode.keys()
    
    def to_csv(self):
        '''Method returning two strings: the header of a csv file and a row representing the codons.'''
        return '"Codon_1","Codon_2","Synonymous"', ['"{}","{}","{}"'.format(self.codon_1, self.codon_2, self.synonymous)]

class Polymorphism:
    '''Class defining a two-codon polymorphism. A Polymorphism object has 8 arguments: a gene object called gene, an integer called codon_rank (the rank of the first nucleotide of the codon in the sequence of the gene), a list of strings called clades containing the names of the different clades, a codons object called codons, a list of integers called number_1 such as number_1[j] is the number of the sequences of clades[j] where the given codon is equal to codons.codon_1, a list of integers called number_2 such as number_2[j] is the number of the sequences of clades[j] where the given codon is equal to codons.codon_2, a list of floats called frequencies such as frequencies[j] is the minor allele frequency of the sequences of clades[j] for the given codon, a list of boolean called polymorphism such as polymorphism[j] is equal to True if the given codon is polymorphic in clades[j] and False otherwise.'''
    
    def __init__(self, gene, codon_rank, clades, codons, number_1, number_2):
        '''Method returning a new polymorphism object, gene must be an instance of the Gene class, codon_rank must be an integer, clades must be a list of strings, codons must be an instance of the Codons class, number_1 must be a list of integers such as number_1[j] is the number of the sequences of clades[j] where the given codon is equal to codons.codon_1, number_2 must be a list of integers such as number_2[j] is the number of the sequences of clades[j] where the given codon is equal to codons.codon_2.'''
        if(type(gene) != Gene):
            raise TypeError('gene must be an instance of the Gene class')
        if(type(codon_rank) != int):
            raise TypeError('codon_rank must be an int')
        if(type(clades) != list):
            raise TypeError('clades must be a list')
        for i in range(len(clades)):
            if(type(clades[i]) != str):
                raise TypeError('the element of the list clades must be strings')
        if(type(codons) != Codons):
            raise TypeError('codons must be an instance of the Codons class')
        if(type(number_1) != list):
            raise TypeError('number_1 must be a list')
        for i in range(len(number_1)):
            if(type(number_1[i]) != int):
                raise TypeError('the element of the list number_1 must be int')
        if(type(number_2) != list):
            raise TypeError('number_2 must be a list')
        for i in range(len(number_2)):
            if(type(number_2[i]) != int):
                raise TypeError('the element of the list number_2 must be int')
        if(len(number_1)!=len(clades)):
            raise ValueError('number_1 should have the same length than clades')
        if(len(number_2)!=len(clades)):
            raise ValueError('number_2 should have the same length than clades')
        self.gene = gene
        self.codon_rank = codon_rank
        self.clades = clades
        self.codons = codons
        self.number_1 = number_1
        self.number_2 = number_2
        self.frequencies = []
        for i in range(len(self.number_1)):
            freq = 0
            if(self.number_1[i]!=0):
                freq = self.number_1[i]/(self.number_2[i]+self.number_1[i])
            if(freq>0.5):
                freq = 1-freq
            self.frequencies += [freq]
        self.polymorphism = [self.frequencies[i]>0 for i in range(len(self.frequencies))]
    
    def __eq__(self, polymorphism):
        '''Method returning True if polymorphism is equal to self and False otherwise.'''
        return type(polymorphism)==Polymorphism and self.gene==polymorphism.gene and self.codon_rank==polymorphism.codon_rank and self.clades==polymorphism.clades and self.codons==polymorphism.codons and self.number_1==polymorphism.number_1 and self.number_2==polymorphism.number_2 and self.frequencies==polymorphism.frequencies and self.polymorphism==polymorphism.polymorphism

    def __ne__(self, polymorphism):
        '''Method returning True if polymorphism is unequal to self and False otherwise.'''
        return type(polymorphism)!=Polymorphism or self.gene!=polymorphism.gene or self.codon_rank!=polymorphism.codon_rank or self.clades!=polymorphism.clades or self.codons!=polymorphism.codons or self.number_1!=polymorphism.number_1 or self.number_2!=polymorphism.number_2 or self.frequencies!=polymorphism.frequencies or self.polymorphism!=polymorphism.polymorphism

    def __repr__(self):
        '''Method returning a representation of the polymorphism object.'''
        return "{} polymorphism on nucleotide {} of {}, studied clades are {}, numbers of sequences containing the first codon are {}, numbers of sequences containing the second codon are {}, minor allele frequencies are {}, polymorphism is set to {}".format(self.codons, self.codon_rank, self.gene, self.clades, self.number_1, self.number_2, self.frequencies, self.polymorphism)

    def __str__(self):
        '''Method returning a string to be displayed when the polymorphism object is printed.'''
        return "{} polymorphism on nucleotide {} of {}, studied clades are {}, numbers of sequences containing the first codon are {}, numbers of sequences containing the second codon are {}, minor allele frequencies are {}, polymorphism is set to {}".format(self.codons, self.codon_rank, self.gene, self.clades, self.number_1, self.number_2, self.frequencies, self.polymorphism)

    def get_gene(self):
        '''Method returning the gene object.'''
        return self.gene
    
    def get_codon_rank(self):
        '''Method returning the codon rank.'''
        return self.codon_rank
    
    def get_clades(self):
        '''Method returning the list of clades.'''
        return self.clades
    
    def get_codons(self):
        '''Method returning the codons object.'''
        return self.codons
    
    def get_synonymous(self):
        '''Method returning codons.synonymous.'''
        return self.codons.get_synonymous()
    
    def get_number_1(self):
        '''Method returning the number_1 list.'''
        return self.number_1
    
    def get_number_2(self):
        '''Method returning the number_2 list.'''
        return self.number_2
    
    def get_frequencies(self):
        '''Method returning the frequencies list.'''
        return self.frequencies
    
    def get_polymorphism(self):
        '''Method returning the polymorphism list.'''
        return self.polymorphism

    def get_clade_number_1(self,clade):
        '''Method returning the integer of number_1 list corresponding to the given clade.'''
        if(clade not in self.clades):
            raise ValueError('clade should be in self.clades.')
        index_clade = self.clades.index(clade)
        return self.number_1[index_clade]

    def get_clade_number_2(self,clade):
        '''Method returning the integer of number_2 list corresponding to the given clade.'''
        if(clade not in self.clades):
            raise ValueError('clade should be in self.clades.')
        index_clade = self.clades.index(clade)
        return self.number_2[index_clade]

    def get_clade_frequency(self,clade):
        '''Method returning the integer of frequencies list corresponding to the given clade.'''
        if(clade not in self.clades):
            raise ValueError('clade should be in self.clades.')
        index_clade = self.clades.index(clade)
        return self.frequencies[index_clade]

    def get_clade_polymorphism(self,clade):
        '''Method returning the integer of polymorphism list corresponding to the given clade.'''
        if(clade not in self.clades):
            raise ValueError('clade should be in self.clades.')
        index_clade = self.clades.index(clade)
        return self.polymorphism[index_clade]
    
    def to_csv(self):
        '''Method returning two strings: the header of a csv file and a list of rows representing the polymorphism object.'''
        gene = self.gene.to_csv()
        codons = self.codons.to_csv()
        rows = []
        for clade in self.clades:
            rows += [gene[1][0]+',"{}","{}",'.format(str(self.codon_rank),clade)+codons[1][0]+',"{}","{}","{}","{}"'.format(str(self.get_clade_number_1(clade)),str(self.get_clade_number_2(clade)),str(self.get_clade_frequency(clade)),str(self.get_clade_polymorphism(clade)))]
        return gene[0]+',"Codon_rank","Clade",'+codons[0]+',"Number_1","Number_2","Frequency","Polymorphism"',rows
        
class Syn_Polymorphism:
    '''Class allowing to create a Syn_Polymorphism object which has three arguments: the boolean synonymous set to true if the polymorphism is synonymous and False otherwise, the string polymorphism which is set to "shared_polymorphism", "private_polymorphism_1", "private_polymorphism_2" or "fixed_difference" and the boolean frequency which is set to True if the frequency of the polymorphism is above a given threshold and False otherwise.'''
    
    def __init__(self, synonymous, polymorphism, frequency=None): 
        '''Method returning a new Syn_Polymorphism object, synonymous and frequency must be booleans and polymorphism must be "shared_polymorphism", "private_polymorphism_1", "private_polymorphism_2" or "fixed_difference".'''
        if(type(synonymous) != bool):
            raise TypeError('synonymous must be a boolean')
        if(type(polymorphism) != str):
            raise TypeError('polymorphism must be a string')
        if(polymorphism not in ['shared_polymorphism', 'private_polymorphism_1', 'private_polymorphism_2', 'fixed_difference']):
            raise ValueError('polymorphism must be "shared_polymorphism", "private_polymorphism_1", "private_polymorphism_2", or "fixed_difference".')
        if(frequency != None and type(frequency) != bool):
            raise TypeError('frequency must be a boolean or be equal to None.')
        self.synonymous = synonymous
        self.polymorphism = polymorphism
        self.frequency = frequency
    
    def __eq__(self,syn_pol):
        '''Method returning True if syn_pol is equal to self and False otherwise.'''
        return type(syn_pol)==Syn_Polymorphism and syn_pol.synonymous==self.synonymous and syn_pol.polymorphism==self.polymorphism and syn_pol.frequency==self.frequency
        
    def __ne__(self,syn_pol):
        '''Method returning True if syn_pol is unequal to self and False otherwise.'''
        return type(syn_pol)!=Syn_Polymorphism or syn_pol.synonymous!=self.synonymous or syn_pol.polymorphism!=self.polymorphism or syn_pol.frequency!=self.frequency

    def __repr__(self): 
        '''Method returning a representation of the syn_polymorphism object.'''
        return 'Syn_Polymorphism object with synonymous={}, polymorphism={}, frequency={}'.format(str(self.synonymous), str(self.polymorphism), str(self.frequency))
        
    def get_synonymous(self): 
        '''Method returning synonymous.'''
        return self.synonymous
    
    def get_polymorphism(self): 
        '''Method returning polymorphism.'''
        return self.polymorphism
    
    def get_frequency(self):
        '''Method returning frequency.'''
        return self.frequency


class Vos_test:
    '''Class allowing to run the Vos test. A Vos_test object has 7 arguments that are all list of floats: S_s contains the frequencies of the shared synonymous polymorphisms, S_n contains the frequencies of the shared non-synonymous polymorphisms, P_s contains the frequencies of the private synonymous polymorphisms, P_n contains the frequencies of the private non-synonymous polymorphisms, Z is a list such as Z[i] is the value of Z for frequencies between frequecies[i] and frequencies[i+1], Chi_2 has the same_length than Z and is such as Chi_2[i] is the value of a Chi_2 test for the Z[i] value.'''
    
    def __init__(self):
        '''Create an empty instance of the Vos_test class.'''
        self.S_s = []
        self.S_n = []
        self.P_s = []
        self.P_n = []
        self.frequencies = None
        self.Z = None
        self.Chi_2 = None
    
    def __eq__(self,test):
        '''Method returning True if test is equal to self and False otherwise.'''
        return type(test)==Vos_test and self.S_s==test.S_s and self.S_n==test.S_n and self.P_s==test.P_s and self.P_n==test.P_n and self.frequencies==test.frequencies and self.Z==test.Z and self.Chi_2==test.Chi_2

    def __ne__(self,test):
        '''Method returning True if test is unequal to self and False otherwise.'''
        return type(test)!=Vos_test or self.S_s!=test.S_s or self.S_n!=test.S_n or self.P_s!=test.P_s or self.P_n!=test.P_n or self.frequencies!=test.frequencies or self.Z!=test.Z or self.Chi_2!=test.Chi_2

    def __repr__(self):
        '''Method returning a representation of the vos_test object.'''
        return "vos_test with shared synonymous polymorphisms equal to {}, shared non-synonymous polymorphisms equal to {}, private synonymous polymorphisms equal to {}, private non-synonymous polymorphisms equal to {}, Z equal to {} and Chi 2 test equal to {} for these intervals of frequencies {}".format(self.S_s,self.S_n,self.P_s,self.P_n,self.Z,self.Chi_2,self.frequencies)
    
    def __str__(self):
        '''Method returning a string to be displayed when the vos_test object is printed.'''
        return "vos_test with shared synonymous polymorphisms equal to {}, shared non-synonymous polymorphisms equal to {}, private synonymous polymorphisms equal to {}, private non-synonymous polymorphisms equal to {}, Z equal to {} and Chi 2 test equal to {} for these intervals of frequencies {}".format(self.S_s,self.S_n,self.P_s,self.P_n,self.Z,self.Chi_2,self.frequencies)
    
    def get_S_s(self):
        '''Method returning S_s.'''
        return self.S_s
    
    def get_S_n(self):
        '''Method returning S_n.'''
        return self.S_n
    
    def get_P_s(self):
        '''Method returning P_s.'''
        return self.P_s
    
    def get_P_n(self):
        '''Method returning P_n.'''
        return self.P_n
    
    def get_frequencies(self):
        '''Method returning frequencies.'''
        return self.frequencies
    
    def get_Z(self):
        '''Method returning Z.'''
        return self.Z
    
    def get_Chi_2(self):
        '''Method returning Chi_2.'''
        return self.Chi_2
    
    def polymorphism_frequency(self, dict_polymorphisms, clade_1, clade_2):
        '''Method initializing S_s, S_n, P_s, P_n thanks to the data provided by dict_polymorphisms, a polymorphism is considered as private if it is in clade_1 but not in clade_2.'''
        for gene_id in dict_polymorphisms.keys():
            polymorphisms = dict_polymorphisms[gene_id]
            for i in range(len(polymorphisms)):
                P = polymorphisms[i]
                if(P.get_clade_polymorphism(clade_1)):
                    frequency = P.get_clade_frequency(clade_1)
                    synonymous = P.get_synonymous()
                    if(P.get_clade_polymorphism(clade_2)):
                        if(synonymous):
                            self.S_s += [frequency]
                        else:
                            self.S_n += [frequency]
                    else:
                        if(synonymous):
                            self.P_s += [frequency]
                        else:
                            self.P_n += [frequency]
    
    def test(self, interval):
        '''Method initializing frequencies, Z, Chi_2 by running the Vos test on the data provided by S_s, S_n, P_s, P_n.'''
        frequencies = [0]
        Z = []
        Chi_2 = []
        s_s = len(self.S_s)
        s_n = len(self.S_n)
        if(s_s==0):
            raise ValueError('S_s is empty.')
        if(s_n==0):
            raise ValueError('S_n is empty.')
        if(len(self.P_s)==0):
            raise ValueError('P_s is empty.')
        if(len(self.P_n)==0):
            raise ValueError('P_n is empty.')
        last_interval = 0
        for i in np.arange((0.5+interval),0,-interval/10):
            if(len([item for item in self.P_s if item >= i])>0 and len([item for item in self.P_n if item >= i])>0):
                last_interval = i
                break
        stop = False
        for i in np.arange(interval,(0.5+interval),interval):
            minimum = frequencies[-1]
            maximum = i
            if(maximum>=last_interval):
                maximum = 0.5+interval
                stop = True
            P_s = [item for item in self.P_s if item >= minimum and item < maximum]
            p_s = len(P_s)
            P_n = [item for item in self.P_n if item >= minimum and item < maximum]
            p_n = len(P_n)
            if(p_s>0 and p_n>0):
                frequencies += [maximum]
                Z += [((s_n/s_s)/(p_n/p_s))]
                if(len(Z)!=(len(frequencies)-1)):
                    raise ValueError(str(i))
                Chi_2 += [(s_n*p_s - p_n*s_s)**2/((s_n+p_n)*(s_n+s_s)*(p_n+p_s)*(s_s+p_s))*(s_s+s_n+p_s+p_n)]        
            if(stop):
                break
        self.frequencies = frequencies
        self.Z = Z
        self.Chi_2 = Chi_2 
    
    def plot(self,title='Vos test',label=None): # No tests for plotting methods
        '''Method plotting Z.'''
        frequencies = self.get_frequencies()
        Z = self.get_Z()
        if(type(frequencies)==list and type(Z)==list and len(frequencies)==(len(Z)+1)):
            x = [(frequencies[i]+frequencies[i+1])/2 for i in range(len(Z))]
            if(label==None):
                plt.plot(x,Z,'.')
            else:
                plt.plot(x,Z,'.',label=label)
            plt.title(title)
            plt.xlabel('Frequency')
            plt.ylabel('Z value')
    
    def to_csv(self):
        '''Method returning two strings: the header of a csv file and a list of rows representing the vos_test object.'''
        rows = []
        frequencies = self.frequencies
        if(type(frequencies)==list):
            for i in range(len(frequencies)-1):
                minimum = frequencies[i]
                maximum = frequencies[i+1]
                S_s = [k for k in self.S_s if k>=minimum and k<maximum]
                S_n = [k for k in self.S_n if k>=minimum and k<maximum]
                P_s = [k for k in self.P_s if k>=minimum and k<maximum]
                P_n = [k for k in self.P_n if k>=minimum and k<maximum]
                rows += ['"{}","{}","{}","{}","{}","{}","{}","{}"'.format(str(minimum),str(maximum),str(len(S_s)),str(len(S_n)),str(len(P_s)),str(len(P_n)),self.Z[i],self.Chi_2[i])]
        return '"Min_frequency","Max_frequency","S_s","S_n","P_s","P_n","Z","Chi_2"',rows
      
        
class Diversity_test:
    '''Class allowing to run the diversity test. A Diversity_test object has 5 arguments: window is a list of 2-integer tuples, the other arguments are list of floats which have the same length than window, total_n[i] is a average number of synonymous polymorphisms at a distance between window[i][0] and window[i][1] of a non-synonymous site, total_s[i] is a average number of synonymous polymorphisms at a distance between window[i][0] and window[i][1] of a synonymous site, shared_n[i] is a average number of shared synonymous polymorphisms at a distance between window[i][0] and window[i][1] of a non-synonymous site, shared_n[i] is a average number of shared synonymous polymorphisms at a distance between window[i][0] and window[i][1] of a synonymous site.'''
    
    def __init__(self):
        '''Create an empty instance of the Diversity_test class.'''
        self.window = None
        self.total_n = None
        self.total_s = None
        self.shared_n = None
        self.shared_s = None
    
    def __eq__(self,test):
        '''Method returning True if test is equal to self and False otherwise.'''
        return type(test)==Diversity_test and self.window==test.window and self.total_n==test.total_n and self.total_s==test.total_s and self.shared_n==test.shared_n and self.shared_s==test.shared_s

    def __ne__(self,test):
        '''Method returning True if test is unequal to self and False otherwise.'''
        return type(test)!=Diversity_test or self.window!=test.window or self.total_n!=test.total_n or self.total_s!=test.total_s or self.shared_n!=test.shared_n or self.shared_s!=test.shared_s
    
    def __repr__(self):
       '''Method returning a representation of the diversity_test object.'''
       return "diversity_test with window equal to {}, total synonymous diversity around non-synonymous sites equal to {}, total synonymous diversity around synonymous sites equal to {}, shared synonymous diversity around non-synonymous sites equal to {} and shared synonymous diversity around synonymous sites equal to {}".format(self.window,self.total_n,self.total_s,self.shared_n,self.shared_s)

    def __str__(self):
       '''Method returning a string to be displayed when the diversity_test object is printed.'''
       return "diversity_test with window equal to {}, total synonymous diversity around non-synonymous sites equal to {}, total synonymous diversity around synonymous sites equal to {}, shared synonymous diversity around non-synonymous sites equal to {} and shared synonymous diversity around synonymous sites equal to {}".format(self.window,self.total_n,self.total_s,self.shared_n,self.shared_s)
 
    def get_window(self):
        '''Method returning window.'''
        return self.window
    
    def get_total_n(self):
        '''Method returning total_n.'''
        return self.total_n
    
    def get_total_s(self):
        '''Method returning total_s.'''
        return self.total_s
    
    def get_shared_n(self):
        '''Method returning shared_n.'''
        return self.shared_n
    
    def get_shared_s(self):
        '''Method returning shared_s.'''
        return self.shared_s
    
    def initialize_window(self, step, genes):
        '''Initializes the window argument which is a list of 2-number tuples. Each tuple represents a window of length equal to step, the total number of windows covers the minimum length between 4000bp and (maximum gene length)/2.'''
        maximum = 0
        for gene_id in genes:
            number_codons = genes[gene_id].get_number_codons()
            if(number_codons>maximum):
                maximum = number_codons
        maximum = maximum//4
        maximum *= 3
        maximum = min(maximum,2000)
        window = []
        for i in range(0,-maximum+step,-step):
            window = [(i-step, i)]+window
        for i in range(1,maximum-step,step):
            window += [(i, i+step)]
        self.window=window
    
#    def test(self, genes, syn_polymorphism, step): # Without normalization
#        '''Method initializing total_s (average number of shared and private_1 synonymous polymorphisms around a shared synonymous site), shared_s (average number of shared synonymous polymorphisms around a shared synonymous site), total_n (average number of shared and private_1 synonymous polymorphisms around a shared non-synonymous site), total_s (average number of shared synonymous polymorphisms around a shared non-synonymous site).'''
#        if(self.window==None):
#            self.initialize_window(step, genes)
#        length = len(self.window)
#        total_n = np.zeros((2,length))
#        total_s = np.zeros((2,length))
#        shared_n = np.zeros((2,length))
#        shared_s = np.zeros((2,length))
#        for gene_id in syn_polymorphism:
#            syn_pol_list = syn_polymorphism[gene_id]
#            codon_rank_list = syn_pol_list.keys()
#            number_codons = genes[gene_id].get_number_codons()
#            for codon_rank in codon_rank_list:
#                synonymous = syn_pol_list[codon_rank][0]
#                polymorphism = syn_pol_list[codon_rank][1]
#                #frequency = syn_pol_list[codon_rank][2]
#                #if(polymorphism=='shared_polymorphism' and frequency):
#                if(polymorphism=='shared_polymorphism'):
#                #if(polymorphism=='private_polymorphism_1' and frequency):
#                    for i in range(length):
#                        minimum = codon_rank+self.window[i][0]
#                        maximum = codon_rank+self.window[i][1]
#                        if(minimum>=0 and maximum<=(number_codons*3)):
#                            total = [j for j in syn_pol_list.keys() if j>=minimum and j<maximum and syn_pol_list[j][0] and syn_pol_list[j][1] in ['shared_polymorphism', 'private_polymorphism_1']] ### A MODIFIER !!!!
#                            #total = [j for j in syn_pol_list.keys() if j>=minimum and j<maximum and syn_pol_list[j][0] and syn_pol_list[j][1] in ['private_polymorphism_1']]
#                            sh = [k for k in syn_pol_list.keys() if k>=minimum and k<maximum and syn_pol_list[k][0] and syn_pol_list[k][1]=='shared_polymorphism'] ### A MODIFIER !!!!
#                            if(synonymous):
#                                total_s[0][i] += len(total)
#                                total_s[1][i] += 1
#                                shared_s[0][i] += len(sh)
#                                shared_s[1][i] += 1
#                            else:
#                                total_n[0][i] += len(total)
#                                total_n[1][i] += 1 
#                                shared_n[0][i] += len(sh)
#                                shared_n[1][i] += 1
#        for i in range(length):
#            if(total_s[1][i]>0):
#                total_s[0][i] /= total_s[1][i]
#            if(shared_s[1][i]>0):
#                shared_s[0][i] /= shared_s[1][i]
#            if(total_n[1][i]>0):
#                total_n[0][i] /= total_n[1][i]
#            if(shared_n[1][i]>0):
#                shared_n[0][i] /= shared_n[1][i]
#        self.total_s = list(total_s[0:length][0])
#        self.shared_s = list(shared_s[0:length][0])
#        self.total_n = list(total_n[0:length][0])
#        self.shared_n = list(shared_n[0:length][0])
    
    def test(self, genes, syn_polymorphism, step): # With normalization
        '''Method initializing total_s (average number of shared and private_1 synonymous polymorphisms around a shared synonymous site), shared_s (average number of shared synonymous polymorphisms around a shared synonymous site), total_n (average number of shared and private_1 synonymous polymorphisms around a shared non-synonymous site), total_s (average number of shared synonymous polymorphisms around a shared non-synonymous site).'''
        if(self.window==None):
            self.initialize_window(step, genes)
        length = len(self.window)
        total_n = np.zeros((2,length))
        total_s = np.zeros((2,length))
        shared_n = np.zeros((2,length))
        shared_s = np.zeros((2,length))
        csv = [["Gene_id", "Norm", "Codon_rank", "Window", "Total", "Synonymous", "Number_polymorphisms", "Normalized_number_polymorphisms"]]
        for gene_id in syn_polymorphism:
            syn_pol_list = syn_polymorphism[gene_id]
            codon_rank_list = syn_pol_list.keys()
            number_codons = genes[gene_id].get_number_codons()
            #number_tot_synonymous = len([n for n in syn_pol_list.keys() if syn_pol_list[n][0] and syn_pol_list[n][1] in ['shared_polymorphism', 'private_polymorphism_1']])/(3*number_codons)*step
            #number_sh_synonymous = len([n for n in syn_pol_list.keys() if syn_pol_list[n][0] and syn_pol_list[n][1] == 'shared_polymorphism'])/(3*number_codons)*step
            Total_S = len([n for n in syn_pol_list.keys() if syn_pol_list[n][0] and syn_pol_list[n][1] in ['shared_polymorphism', 'private_polymorphism_1']])
            Total_NS = len([n for n in syn_pol_list.keys() if not syn_pol_list[n][0] and syn_pol_list[n][1] in ['shared_polymorphism', 'private_polymorphism_1']])            
            number_tot_synonymous = (len([n for n in syn_pol_list.keys() if syn_pol_list[n][1] in ['shared_polymorphism', 'private_polymorphism_1']])-1)/(3*number_codons)*step
            number_sh_synonymous = (len([n for n in syn_pol_list.keys() if syn_pol_list[n][1] == 'shared_polymorphism'])-1)/(3*number_codons)*step
            if(Total_S>0 and Total_NS>0):
                for codon_rank in codon_rank_list:
                    synonymous = syn_pol_list[codon_rank][0]
                    polymorphism = syn_pol_list[codon_rank][1]
                    #frequency = syn_pol_list[codon_rank][2]
                    #if(polymorphism=='shared_polymorphism' and frequency):
                    #if(polymorphism=='shared_polymorphism'):
                    #if(polymorphism=='private_polymorphism_1' and frequency):
                    if((polymorphism=='shared_polymorphism' or polymorphism=='private_polymorphism_1')):
                        for i in range(length):
                            minimum = codon_rank+self.window[i][0]
                            maximum = codon_rank+self.window[i][1]
                            if(minimum>=0 and maximum<=(number_codons*3)):
                                total = [j for j in syn_pol_list.keys() if j>=minimum and j<maximum and syn_pol_list[j][1] in ['shared_polymorphism', 'private_polymorphism_1']] ### A MODIFIER !!!!
                                sh = [k for k in syn_pol_list.keys() if k>=minimum and k<maximum and syn_pol_list[k][1]=='shared_polymorphism'] ### A MODIFIER !!!!
                                #total = [j for j in syn_pol_list.keys() if j>=minimum and j<maximum and syn_pol_list[j][0] and syn_pol_list[j][1] in ['shared_polymorphism', 'private_polymorphism_1']] ### A MODIFIER !!!!
                                #sh = [k for k in syn_pol_list.keys() if k>=minimum and k<maximum and syn_pol_list[k][0] and syn_pol_list[k][1]=='shared_polymorphism'] ### A MODIFIER !!!!
                                if(synonymous):
                                    number_tot = 0
                                    number_sh = 0
                                    if(number_tot_synonymous>0):
                                        total_s[0][i] += len(total)/(number_tot_synonymous)
                                        #total_s[0][i] += len(total)
                                        total_s[1][i] += 1
                                        number_tot = len(total)/(number_tot_synonymous)
                                    if(number_sh_synonymous>0):
                                        shared_s[0][i] += len(sh)/(number_sh_synonymous)
                                        #shared_s[0][i] += len(sh)
                                        shared_s[1][i] += 1
                                        number_sh = len(sh)/(number_sh_synonymous)
                                    csv += [[str(gene_id), str(number_tot_synonymous), str(codon_rank), str(i), "TRUE", "TRUE", str(len(total)), str(number_tot)]]
                                    csv += [[str(gene_id), str(number_sh_synonymous), str(codon_rank), str(i), "FALSE", "TRUE", str(len(sh)), str(number_sh)]]
                                else:
                                    number_tot = 0
                                    number_sh = 0
                                    if(number_tot_synonymous>0):
                                        total_n[0][i] += len(total)/number_tot_synonymous
                                        #total_n[0][i] += len(total)
                                        total_n[1][i] += 1
                                        number_tot = len(total)/number_tot_synonymous
                                    if(number_sh_synonymous>0):   
                                        shared_n[0][i] += len(sh)/number_sh_synonymous
                                        #shared_n[0][i] += len(sh)
                                        shared_n[1][i] += 1
                                        number_sh = len(sh)/number_sh_synonymous
                                    csv += [[str(gene_id), str(number_tot_synonymous), str(codon_rank), str(i), "TRUE", "FALSE", str(len(total)), str(number_tot)]]
                                    csv += [[str(gene_id), str(number_sh_synonymous), str(codon_rank), str(i), "FALSE", "FALSE", str(len(sh)), str(number_sh)]]
        for i in range(length):
            if(total_s[1][i]>0):
                total_s[0][i] /= total_s[1][i]
            if(shared_s[1][i]>0):
                shared_s[0][i] /= shared_s[1][i]
            if(total_n[1][i]>0):
                total_n[0][i] /= total_n[1][i]
            if(shared_n[1][i]>0):
                shared_n[0][i] /= shared_n[1][i]
        self.total_s = list(total_s[0:length][0])
        self.shared_s = list(shared_s[0:length][0])
        self.total_n = list(total_n[0:length][0])
        self.shared_n = list(shared_n[0:length][0])
        return csv
        
    
    def plot(self,title='Diversity test'):
        '''Method plotting total_n, total_s, shared_n and shared_s.'''
        x = [(self.window[i][0]+self.window[i][1])/2 for i in range(len(self.window))]
        f, axarr = plt.subplots(2, sharex=True)
        axarr[0].plot(x, self.total_n, '.', label='non-synonymous site')
        axarr[0].plot(x, self.total_s, '.',  label='synonymous site')
        axarr[0].set_title(title+':\n shared and private polymorphisms around shared polymorphisms')
        axarr[0].legend()
        axarr[1].plot(x, self.shared_n, '.', label='non-synonymous site')
        axarr[1].plot(x, self.shared_s, '.', label='synonymous site')
        axarr[1].set_title(title+':\n shared polymorphisms around shared polymorphisms')
        axarr[1].legend()
        f.subplots_adjust(hspace=0.3)

class Sweep_test:
    '''Class allowing to run the sweep test. A Sweep_test object has 5 arguments: window is a list of 2-integer tuples, the other arguments are list of floats which have the same length than window, total_n[i] is a average number of synonymous polymorphisms at a distance between window[i][0] and window[i][1] of a non-synonymous site, total_s[i] is a average number of synonymous polymorphisms at a distance between window[i][0] and window[i][1] of a synonymous site, shared_n[i] is a average number of shared synonymous polymorphisms at a distance between window[i][0] and window[i][1] of a non-synonymous site, shared_n[i] is a average number of shared synonymous polymorphisms at a distance between window[i][0] and window[i][1] of a synonymous site.'''
    
    def __init__(self):
        '''Create an empty instance of the Sweep_test class.'''
        self.window = None
        self.total_n = None
        self.total_s = None
        self.shared_n = None
        self.shared_s = None
    
    def __eq__(self,test):
        '''Method returning True if test is equal to self and False otherwise.'''
        return type(test)==Sweep_test and self.window==test.window and self.total_n==test.total_n and self.total_s==test.total_s and self.shared_n==test.shared_n and self.shared_s==test.shared_s

    def __ne__(self,test):
        '''Method returning True if test is unequal to self and False otherwise.'''
        return type(test)!=Sweep_test or self.window!=test.window or self.total_n!=test.total_n or self.total_s!=test.total_s or self.shared_n!=test.shared_n or self.shared_s!=test.shared_s
    
    def __repr__(self):
       '''Method returning a representation of the diversity_test object.'''
       return "sweep_test with window equal to {}, total synonymous diversity around non-synonymous sites equal to {}, total synonymous diversity around synonymous sites equal to {}, shared synonymous diversity around non-synonymous sites equal to {} and shared synonymous diversity around synonymous sites equal to {}".format(self.window,self.total_n,self.total_s,self.shared_n,self.shared_s)

    def __str__(self):
       '''Method returning a string to be displayed when the diversity_test object is printed.'''
       return "sweep_test with window equal to {}, total synonymous diversity around non-synonymous sites equal to {}, total synonymous diversity around synonymous sites equal to {}, shared synonymous diversity around non-synonymous sites equal to {} and shared synonymous diversity around synonymous sites equal to {}".format(self.window,self.total_n,self.total_s,self.shared_n,self.shared_s)
 
    def get_window(self):
        '''Method returning window.'''
        return self.window
    
    def get_total_n(self):
        '''Method returning total_n.'''
        return self.total_n
    
    def get_total_s(self):
        '''Method returning total_s.'''
        return self.total_s
    
    def get_shared_n(self):
        '''Method returning shared_n.'''
        return self.shared_n
    
    def get_shared_s(self):
        '''Method returning shared_s.'''
        return self.shared_s
    
    def initialize_window(self, step, genes):
        '''Initializes the window argument which is a list of 2-number tuples. Each tuple represents a window of length equal to step, the total number of windows covers the minimum length between 4000bp and (maximum gene length)/2.'''
        maximum = 0
        for gene_id in genes:
            number_codons = genes[gene_id].get_number_codons()
            if(number_codons>maximum):
                maximum = number_codons
        maximum = maximum//4
        maximum *= 3
        maximum = min(maximum,2000)
        window = []
        for i in range(0,-maximum+step,-step):
            window = [(i-step, i)]+window
        for i in range(1,maximum-step,step):
            window += [(i, i+step)]
        self.window=window
    
#    def test(self, genes, syn_polymorphism, step): # Without normalization
#        '''Method initializing total_s (average number of shared and private_1 synonymous polymorphisms around a shared synonymous site), shared_s (average number of shared synonymous polymorphisms around a shared synonymous site), total_n (average number of shared and private_1 synonymous polymorphisms around a shared non-synonymous site), total_s (average number of shared synonymous polymorphisms around a shared non-synonymous site).'''
#        if(self.window==None):
#            self.initialize_window(step, genes)
#        length = len(self.window)
#        total_n = np.zeros((2,length))
#        total_s = np.zeros((2,length))
#        shared_n = np.zeros((2,length))
#        shared_s = np.zeros((2,length))
#        for gene_id in syn_polymorphism:
#            syn_pol_list = syn_polymorphism[gene_id]
#            codon_rank_list = syn_pol_list.keys()
#            number_codons = genes[gene_id].get_number_codons()
#            #print(number_codons)
#            for codon_rank in codon_rank_list:
#                synonymous = syn_pol_list[codon_rank][0] 
#                polymorphism = syn_pol_list[codon_rank][1]
#                if(polymorphism=='fixed_difference'):
#                    #print(codon_rank/number_codons)
#                    for i in range(length):
#                        minimum = codon_rank+self.window[i][0]
#                        maximum = codon_rank+self.window[i][1]
#                        if(minimum>=0 and maximum<=(number_codons*3)):
#                            total = [j for j in syn_pol_list.keys() if j>=minimum and j<maximum and syn_pol_list[j][0] and syn_pol_list[j][1] in ['shared_polymorphism', 'private_polymorphism_1']] ### A MODIFIER !!!!
#                            sh = [k for k in syn_pol_list.keys() if k>=minimum and k<maximum and syn_pol_list[k][0] and syn_pol_list[k][1]=='shared_polymorphism'] ### A MODIFIER !!!!
#                            if(synonymous):
#                                total_s[0][i] += len(total)
#                                total_s[1][i] += 1
#                                shared_s[0][i] += len(sh)
#                                shared_s[1][i] += 1
#                            else:
#                                total_n[0][i] += len(total)
#                                total_n[1][i] += 1
#                                shared_n[0][i] += len(sh)
#                                shared_n[1][i] += 1
#        for i in range(length):
#            if(total_s[1][i]>0):
#                total_s[0][i] /= total_s[1][i]
#            if(shared_s[1][i]>0):
#                shared_s[0][i] /= shared_s[1][i]
#            if(total_n[1][i]>0):
#                total_n[0][i] /= total_n[1][i]
#            if(shared_n[1][i]>0):
#                shared_n[0][i] /= shared_n[1][i]
#        self.total_s = list(total_s[0:length][0])
#        self.shared_s = list(shared_s[0:length][0])
#        self.total_n = list(total_n[0:length][0])
#        self.shared_n = list(shared_n[0:length][0])

    def test(self, genes, syn_polymorphism, step): # With normalization
        '''Method initializing total_s (average number of shared and private_1 synonymous polymorphisms around a shared synonymous site), shared_s (average number of shared synonymous polymorphisms around a shared synonymous site), total_n (average number of shared and private_1 synonymous polymorphisms around a shared non-synonymous site), total_s (average number of shared synonymous polymorphisms around a shared non-synonymous site).'''
        if(self.window==None):
            self.initialize_window(step, genes)
        length = len(self.window)
        total_n = np.zeros((2,length))
        total_s = np.zeros((2,length))
        shared_n = np.zeros((2,length))
        shared_s = np.zeros((2,length))
        csv = [["Gene_id", "Norm", "Codon_rank", "Window", "Total", "Synonymous", "Number_polymorphisms", "Normalized_number_polymorphisms"]]
        for gene_id in syn_polymorphism:
            syn_pol_list = syn_polymorphism[gene_id]
            codon_rank_list = syn_pol_list.keys()
            number_codons = genes[gene_id].get_number_codons()
            number_tot_synonymous = len([n for n in syn_pol_list.keys() if syn_pol_list[n][0] and syn_pol_list[n][1] in ['shared_polymorphism', 'private_polymorphism_1']])/(3*number_codons)*step
            number_sh_synonymous = len([n for n in syn_pol_list.keys() if syn_pol_list[n][0] and syn_pol_list[n][1] == 'shared_polymorphism'])/(3*number_codons)*step
            if(number_tot_synonymous>0):
                for codon_rank in codon_rank_list:
                    synonymous = syn_pol_list[codon_rank][0] 
                    polymorphism = syn_pol_list[codon_rank][1]
                    if(polymorphism=='fixed_difference'):
                        #print(codon_rank/number_codons)
                        for i in range(length):
                            minimum = codon_rank+self.window[i][0]
                            maximum = codon_rank+self.window[i][1]
                            if(minimum>=0 and maximum<=(number_codons*3)):
                                total = [j for j in syn_pol_list.keys() if j>=minimum and j<maximum and syn_pol_list[j][0] and syn_pol_list[j][1] in ['shared_polymorphism', 'private_polymorphism_1']] ### A MODIFIER !!!!
                                sh = [k for k in syn_pol_list.keys() if k>=minimum and k<maximum and syn_pol_list[k][0] and syn_pol_list[k][1]=='shared_polymorphism'] ### A MODIFIER !!!!
                                if(synonymous):
                                    number_tot = 0
                                    number_sh = 0
                                    if(number_tot_synonymous>0):
                                        total_s[0][i] += len(total)/number_tot_synonymous
                                        total_s[1][i] += 1
                                        number_tot = len(total)/number_tot_synonymous
                                    if(number_sh_synonymous>0):
                                        shared_s[0][i] += len(sh)/number_sh_synonymous
                                        shared_s[1][i] += 1
                                        number_sh = len(sh)/number_sh_synonymous
                                    csv += [[str(gene_id), str(number_tot_synonymous), str(codon_rank), str(i), "TRUE", "TRUE", str(len(total)), str(number_tot)]]
                                    csv += [[str(gene_id), str(number_sh_synonymous), str(codon_rank), str(i), "FALSE", "TRUE", str(len(sh)), str(number_sh)]]
                                else:
                                    number_tot = 0
                                    number_sh = 0
                                    if(number_tot_synonymous>0):
                                        total_n[0][i] += len(total)/number_tot_synonymous
                                        total_n[1][i] += 1
                                        number_tot = len(total)/number_tot_synonymous
                                    if(number_sh_synonymous>0):
                                        shared_n[0][i] += len(sh)/number_sh_synonymous
                                        shared_n[1][i] += 1
                                        number_sh = len(sh)/number_sh_synonymous
                                    csv += [[str(gene_id), str(number_tot_synonymous), str(codon_rank), str(i), "TRUE", "FALSE", str(len(total)), str(number_tot)]]
                                    csv += [[str(gene_id), str(number_sh_synonymous), str(codon_rank), str(i), "FALSE", "FALSE", str(len(sh)), str(number_sh)]]
        for i in range(length):
            if(total_s[1][i]>0):
                total_s[0][i] /= total_s[1][i]
            if(shared_s[1][i]>0):
                shared_s[0][i] /= shared_s[1][i]
            if(total_n[1][i]>0):
                total_n[0][i] /= total_n[1][i]
            if(shared_n[1][i]>0):
                shared_n[0][i] /= shared_n[1][i]
        self.total_s = list(total_s[0:length][0])
        self.shared_s = list(shared_s[0:length][0])
        self.total_n = list(total_n[0:length][0])
        self.shared_n = list(shared_n[0:length][0])
        return csv
    
    def plot(self,title='Sweep test'):
        '''Method plotting total_n, total_s, shared_n and shared_s.'''
        x = [(self.window[i][0]+self.window[i][1])/2 for i in range(len(self.window))]
        f, axarr = plt.subplots(2, sharex=True)
        axarr[0].plot(x, self.total_n, '.', label='non-synonymous site')
        axarr[0].plot(x, self.total_s, '.',  label='synonymous site')
        axarr[0].set_title(title+':\n shared and private polymorphisms around fixed differences')
        axarr[0].legend()
        axarr[1].plot(x, self.shared_n, '.', label='non-synonymous site')
        axarr[1].plot(x, self.shared_s, '.', label='synonymous site')
        axarr[1].set_title(title+':\n shared polymorphisms around fixed differences')
        axarr[1].legend()
        f.subplots_adjust(hspace=0.3)
        

class EHH_test:
    '''Class allowing to run the EHH test. A EHH_test object has 4 arguments: EHH which is a list of tuples, average_EHH_s and average_EHH_n which are lists of list and Student which is a list of floats.'''
    
    def __init__(self):
        '''Create an empty instance of the EHH_test class.'''
        self.EHH = None
        self.average_EHH_s = None
        self.average_EHH_n = None
        self.Student = None
    
    def __eq__(self,test):
        '''Method returning True if test is equal to self and False otherwise.'''
        return type(test)==EHH_test and self.EHH==test.EHH and self.average_EHH_s==test.average_EHH_s and self.average_EHH_n==test.average_EHH_n and self.Student==test.Student
    
    def __ne__(self,test):
        '''Method returning True if test is unequal to self and False otherwise.'''
        return type(test)!=EHH_test or self.EHH!=test.EHH or self.average_EHH_s!=test.average_EHH_s or self.average_EHH_n!=test.average_EHH_n or self.Student!=test.Student

    def __repr__(self):
        '''Method returning a representation of the EHH_test object.'''
        return "EHH_test with EHH equal to {}, average_EHH_s equal to {}, average_EHH_n equal to {}, Student equal to {}".format(self.EHH,self.average_EHH_s,self.average_EHH_n,self.Student)

    def __str__(self):
        '''Method returning a string to be displayed when the EHH_test object is printed.'''
        return "EHH_test with EHH equal to {}, average_EHH_s equal to {}, average_EHH_n equal to {}, Student equal to {}".format(self.EHH,self.average_EHH_s,self.average_EHH_n,self.Student)
    
    def get_EHH(self):
        '''Method returning EHH.'''
        return self.EHH

    def get_average_EHH_s(self):
        '''Method returning average_EHH_s.'''
        return self.average_EHH_s

    def get_average_EHH_n(self):
        '''Method returning average_EHH_n.'''
        return self.average_EHH_n
    
    def get_Student(self):
        '''Method returning Student.'''
        return self.Student
    
    def initialize_EHH(self, dict_polymorphism, syn_polymorphism, clade_1, clade_2, data):
        '''Read the data in dict_polymorphism, syn_polymorphism and data to initialize self.EHH.'''
        EHH = []
        for gene in dict_polymorphism:
            if(gene in syn_polymorphism):
                for polymorphism_1 in dict_polymorphism[gene]:
                    rank_1 = polymorphism_1.get_codon_rank()
                    if(rank_1 in syn_polymorphism[gene].keys()):
                        syn_1 = syn_polymorphism[gene][rank_1][0]
                        #sh_1 = (syn_polymorphism[gene][rank_1][1]=='shared_polymorphism')
                        sh_1 = (syn_polymorphism[gene][rank_1][1]=='shared_polymorphism') or (syn_polymorphism[gene][rank_1][1]=='private_polymorphism_1')
                        if(sh_1):
                            ehh = dict()
                            for polymorphism_2 in dict_polymorphism[gene]:
                                rank_2 = polymorphism_2.get_codon_rank()
                                if(rank_1!=rank_2 and abs(rank_2-rank_1)<2000 and rank_2 in syn_polymorphism[gene].keys()):
                                    syn_2 = syn_polymorphism[gene][rank_2][0] 
                                    #syn_2 = True
                                    #sh_2 = (syn_polymorphism[gene][rank_2][1]=='shared_polymorphism')
                                    sh_2 = (syn_polymorphism[gene][rank_2][1]=='shared_polymorphism') or (syn_polymorphism[gene][rank_2][1]=='private_polymorphism_1')
                                    if(syn_2 and sh_2):
                                        A1 = polymorphism_1.get_codons().get_codon_1().lower()
                                        A2 = polymorphism_1.get_codons().get_codon_2().lower()
                                        B1 = polymorphism_2.get_codons().get_codon_1().lower()
                                        B2 = polymorphism_2.get_codons().get_codon_2().lower()
                                        a1b1 = 0
                                        a1b2 = 0
                                        a2b1 = 0
                                        a2b2 = 0
                                        for j in range(len(data[gene])):
                                            Data = data[gene][j]
                                            if(Data.get_same_length() and Data.get_clade() in [clade_1]):
                                                A = Data.get_sequence()[rank_1:(rank_1+3)].lower()
                                                B = Data.get_sequence()[rank_2:(rank_2+3)].lower()
                                                if(A==A1 and B==B1):
                                                    a1b1 += 1
                                                elif(A==A1 and B==B2):
                                                    a1b2 += 1
                                                elif(A==A2 and B==B1):
                                                    a2b1 += 1
                                                elif(A==A2 and B==B2):
                                                    a2b2 += 1
                                        ehh_A1 = 0
                                        ehh_A2 = 0
                                        ehh_A = -1
                                        if(a1b1+a1b2>0):
                                            ehh_A1 = (a1b1/(a1b1+a1b2))**2 + (a1b2/(a1b1+a1b2))**2
                                        if(a2b1+a2b2>0):
                                            ehh_A2 = (a2b1/(a2b1+a2b2))**2 + (a2b2/(a2b1+a2b2))**2
                                        if(a1b1+a1b2>0 and a2b1+a2b2>0):
                                            ehh_A = (ehh_A1+ehh_A2)/2
                                            ehh[(rank_2-rank_1)] = ehh_A
                            if(len(ehh.keys())!=0):
                                EHH += [(gene, rank_1, ehh, syn_1)]
        self.EHH = EHH
        
#    def initialize_EHH(self, dict_polymorphism, syn_polymorphism, clade_1, clade_2, data):
#        '''Read the data in dict_polymorphism, syn_polymorphism and data to initialize self.EHH.'''
#        EHH = []
#        for gene in dict_polymorphism:
#            if(gene in syn_polymorphism):
#                for polymorphism_1 in dict_polymorphism[gene]:
#                    rank_1 = polymorphism_1.get_codon_rank()
#                    if(rank_1 in syn_polymorphism[gene].keys()):
#                        syn_1 = syn_polymorphism[gene][rank_1][0]
#                        sh_1 = (syn_polymorphism[gene][rank_1][1]=='shared_polymorphism')
#                        #sh_1 = (syn_polymorphism[gene][rank_1][1]=='private_polymorphism_1')
#                        if(sh_1):
#                            ehh = dict()
#                            for polymorphism_2 in dict_polymorphism[gene]:
#                                rank_2 = polymorphism_2.get_codon_rank()
#                                if(rank_1!=rank_2 and abs(rank_2-rank_1)<2000 and rank_2 in syn_polymorphism[gene].keys()):
#                                    syn_2 = syn_polymorphism[gene][rank_2][0] 
#                                    sh_2 = (syn_polymorphism[gene][rank_2][1]=='shared_polymorphism')
#                                    #sh_2 = (syn_polymorphism[gene][rank_2][1]=='private_polymorphism_1')
#                                    if(syn_2 and sh_2):
#                                        A1 = polymorphism_1.get_codons().get_codon_1().lower()
#                                        A2 = polymorphism_1.get_codons().get_codon_2().lower()
#                                        B1 = polymorphism_2.get_codons().get_codon_1().lower()
#                                        B2 = polymorphism_2.get_codons().get_codon_2().lower()
#                                        a1b1 = 0
#                                        a1b2 = 0
#                                        a2b1 = 0
#                                        a2b2 = 0
#                                        for j in range(len(data[gene])):
#                                            Data = data[gene][j]
#                                            if(Data.get_same_length() and Data.get_clade()in [clade_1,clade_2]):
#                                                A = Data.get_sequence()[rank_1:(rank_1+3)].lower()
#                                                B = Data.get_sequence()[rank_2:(rank_2+3)].lower()
#                                                if(A==A1 and B==B1):
#                                                    a1b1 += 1
#                                                elif(A==A1 and B==B2):
#                                                    a1b2 += 1
#                                                elif(A==A2 and B==B1):
#                                                    a2b1 += 1
#                                                elif(A==A2 and B==B2):
#                                                    a2b2 += 1
#                                        ehh_A1 = 0
#                                        ehh_A2 = 0
#                                        ehh_A = -1
#                                        if(a1b1+a1b2>0):
#                                            ehh_A1 = (a1b1/(a1b1+a1b2))**2 + (a1b2/(a1b1+a1b2))**2
#                                        if(a2b1+a2b2>0):
#                                            ehh_A2 = (a2b1/(a2b1+a2b2))**2 + (a2b2/(a2b1+a2b2))**2
#                                        if(a1b1+a1b2>0 and a2b1+a2b2>0):
#                                            ehh_A = (ehh_A1+ehh_A2)/2
#                                            ehh[(rank_2-rank_1)] = ehh_A
#                            if(len(ehh.keys())!=0):
#                                EHH += [(gene, rank_1, ehh, syn_1)]
#        self.EHH = EHH
        
    def test(self, dict_polymorphism, syn_polymorphism, clade_1, clade_2, data):
        self.initialize_EHH(dict_polymorphism, syn_polymorphism, clade_1, clade_2, data)
        window = [i for i in range(-2000,0,100)]+[i for i in range(1,2001,100)]
        EHH_s = [[] for i in range(-2000,2000,100)]
        EHH_n = [[] for i in range(-2000,2000,100)]
        csv = [["Gene_id", "Codon_rank", "Distance", "Synonymous", "EHH"]]
        for i in range(len(self.EHH)):
            if(self.EHH[i][3]):
                for key in self.EHH[i][2].keys():
                    index = -1
                    for l in range(len(window)):
                        if(key>=window[l] and key<(window[l]+100)):
                            index = l
                            break
                    if(index!=-1):
                        EHH_s[index] += [self.EHH[i][2][key]]
                        csv += [[str(self.EHH[i][0]), str(self.EHH[i][1]), str(key), "TRUE", str(self.EHH[i][2][key])]]
            else:
                for key in self.EHH[i][2].keys():
                    index = -1
                    for l in range(len(window)):
                        if(key>=window[l] and key<(window[l]+100)):
                            index = l
                            break
                    if(index!=-1):
                        EHH_n[index] += [self.EHH[i][2][key]]
                        csv += [[str(self.EHH[i][0]), str(self.EHH[i][1]), str(key), "FALSE", str(self.EHH[i][2][key])]]
        average_EHH_s = []
        for k in range(len(EHH_s)):
            if(len(EHH_s[k])>0):
                average_EHH_s += [sum(EHH_s[k])/len(EHH_s[k])]
            else:
                average_EHH_s += [-1]
        average_EHH_n = []
        for k in range(len(EHH_n)):
            if(len(EHH_n[k])>0):
                average_EHH_n += [sum(EHH_n[k])/len(EHH_n[k])]
            else:
                average_EHH_n += [-1]
        self.average_EHH_s = average_EHH_s
        self.average_EHH_n = average_EHH_n
        return csv
    
    def plot(self, title='EHH_test'):
        x = [i+50 for i in range(-2000,2000,100)]
        plt.figure()
        plt.plot(x, self.average_EHH_s, '.', label='synonymous site')
        plt.plot(x, self.average_EHH_n, '.', label='non-synonymous site')
        plt.title(title)
        plt.legend()
        
                        
class NCD_test:
    '''Class allowing to run the EHH test. A EHH_test object has 2 arguments: NCD1 whih is a boolean set to True to run the NCD1 test and False to run the NCD2 test and windows which is a dictionary.'''
    
    def __init__(self):
        '''Create an empty instance of the NCD_test class.'''
        self.NCD1 = None
        self.windows = None
    
    def __eq__(self,test):
        '''Method returning True if test is equal to self and False otherwise.'''
        return type(test)==NCD_test and self.NCD1==test.NCD1 and self.windows==test.windows
    
    def __ne__(self,test):
        '''Method returning True if test is unequal to self and False otherwise.'''
        return type(test)!=NCD_test or self.NCD1!=test.NCD1 or self.windows!=test.windows
    
    def __repr__(self):
        '''Method returning a representation of the NCD_test object.'''
        return "NCD_test with NCD1 equal to {} and windows equal to {}".format(self.NCD1, self.windows)
    
    def __str__(self):
        '''Method returning a string to be displayed when the NCD_test object is printed.'''
        return "NCD_test with NCD1 equal to {} and windows equal to {}".format(self.NCD1, self.windows)
    
    def get_NCD1(self):
        '''Method returning NCD1.'''
        return self.NCD1
    
    def get_windows(self):
        '''Method returning windows.'''
        return self.windows

        
class MK_test:
    '''Class allowing to run the MK test.'''
    
    def __init__(self):
        '''Create an empty instance of the MK_test class.'''
        self.D_s = 0
        self.D_n = 0
        self.P_s = 0
        self.P_n = 0
        self.alpha = None
        self.alpha_interval = None
        self.alpha_bar = None
        self.alpha_bar_interval = None
        
    def __eq__(self, test):
        '''Method returning True if test is equal to self and False otherwise.'''
        return type(test)==MK_test and self.D_s==test.D_s and self.D_n==test.D_n and self.P_s==test.P_s and self.P_n==test.P_n and self.alpha==test.alpha and self.alpha_interval==test.alpha_interval and self.alpha_bar==test.alpha_bar and self.alpha_bar_interval==test.alpha_bar_interval
    
    def __ne__(self, test):
        '''Method returning True if test is unequal to self and False otherwise.'''
        return type(test)!=MK_test or self.D_s!=test.D_s or self.D_n!=test.D_n or self.P_s!=test.P_s or self.P_n!=test.P_n or self.alpha!=test.alpha or self.alpha_interval!=test.alpha_interval  or self.alpha_bar!=test.alpha_bar or self.alpha_bar_interval!=test.alpha_bar_interval
    
    def __repr__(self):
        '''Method returning a representation of the MK_test object.'''
        return 'MK_test with D_s = {}, D_n = {}, P_s = {}, P_n = {}, alpha = {}, alpha_interval = {}, alpha_bar = {}, alpha_bar_interval = {}'.format(str(self.D_s), str(self.D_n), str(self.P_s), str(self.P_n), str(self.alpha), str(self.alpha_interval), str(self.alpha_bar), str(self.alpha_bar_interval))
    
    def __str__(self):
        '''Method returning a string to be displayed when the MK_test object is printed.'''
        return 'MK_test with D_s = {}, D_n = {}, P_s = {}, P_n = {}, alpha = {}, alpha_interval = {}, alpha_bar = {}, alpha_bar_interval = {}'.format(str(self.D_s), str(self.D_n), str(self.P_s), str(self.P_n), str(self.alpha), str(self.alpha_interval), str(self.alpha_bar), str(self.alpha_bar_interval))

    def get_D_s(self):
        '''Method returning D_s.'''
        return self.D_s
    
    def get_D_n(self):
        '''Method returning D_n.'''
        return self.D_n
    
    def get_P_s(self):
        '''Method returning P_s.'''
        return self.P_s
    
    def get_P_n(self):
        '''Method returning P_n.'''
        return self.P_n
    
    def get_alpha(self):
        '''Method returning alpha.'''
        return self.alpha
    
    def get_alpha_bar(self):
        '''Method returning alpha_bar.'''
        return self.alpha_bar
    
    def get_alpha_interval(self):
        '''Method returning alpha_interval.'''
        return self.alpha_interval
    
    def get_alpha_bar_interval(self):
        '''Method returning alpha_bar_interval.'''
        return self.alpha_bar_interval
    
    def test(self, syn_polymorphism):
        '''Initializes D_s (average number of synonymous fixed differences per gene), D_n (average number of non-synonymous fixed differences per gene), P_s (average number of synonymous polymorphisms per gene), P_n (average number of non-synonymous polymorphisms per gene), alpha (1 - (D_s*P_n)/(D_n*P_s)) and alpha_bar (1 - (D_s/D_n)(P_n/(P_s+1))).'''
        D_s = []
        D_n = []
        P_s = []
        P_n = []
        index = -1
        for gene_id in syn_polymorphism:
            D_s += [0]
            D_n += [0]
            P_s += [0]
            P_n += [0]
            index += 1
            for codon_rank in syn_polymorphism[gene_id]:
                synonymous = syn_polymorphism[gene_id][codon_rank][0]
                polymorphism = syn_polymorphism[gene_id][codon_rank][1]
                frequency = syn_polymorphism[gene_id][codon_rank][2]
                if((polymorphism=='shared_polymorphism') ):
                #if((polymorphism=='shared_polymorphism') or (polymorphism=='private_polymorphism_1')):
                #if((polymorphism=='shared_polymorphism') or (polymorphism=='private_polymorphism_1') or (polymorphism=='private_polymorphism_2')):
                     if(frequency>0.15):  
                     #if(True):  
                        if(synonymous):
                            P_s[index] += 1
                        else:
                            P_n[index] += 1
                elif(polymorphism=='fixed_difference'):
                    if(synonymous):
                        D_s[index] += 1
                    else:
                        D_n[index] += 1
        if(len(D_s)>0):
            self.D_s = sum(D_s)/len(D_s)
        else:
            self.D_s = 0
        if(len(D_n)>0):
            self.D_n = sum(D_n)/len(D_n)
        else:
            self.D_n = 0
        if(len(P_s)>0):
            self.P_s = sum(P_s)/len(P_s)
        else:
            self.P_s = 0
        if(len(P_n)>0):        
            self.P_n = sum(P_n)/len(P_n)
        else:
            self.P_n = 0
        if(self.D_n!=0 and self.P_s!=0):
            self.alpha = 1 - (self.D_s*self.P_n)/(self.D_n*self.P_s)
        else:
            self.alpha = None
        if(self.D_n!=0):
            self.alpha_bar = 1 - (self.D_s/self.D_n)*(self.P_n/(self.P_s+1))
        else:
            self.alpha_bar = None    

    def bootstrap(self, syn_polymorphism, iterations):
        gene_ids = list(syn_polymorphism.keys())
        length = len(gene_ids)
        count = 0
        alpha = []
        alpha_bar = []
        while(count<iterations):
            count += 1
            D_s = []
            D_n = []
            P_s = []
            P_n = []
            index = -1
            while(index+1<length):
                gene_id = gene_ids[randrange(length)]
                D_s += [0]
                D_n += [0]
                P_s += [0]
                P_n += [0]
                index += 1
                for codon_rank in syn_polymorphism[gene_id]:
                    synonymous = syn_polymorphism[gene_id][codon_rank][0]
                    polymorphism = syn_polymorphism[gene_id][codon_rank][1]
                    frequency = syn_polymorphism[gene_id][codon_rank][2]
                    if((polymorphism=='shared_polymorphism')):
                    #if((polymorphism=='shared_polymorphism') or (polymorphism=='private_polymorphism_1')):
                    #if((polymorphism=='shared_polymorphism') or (polymorphism=='private_polymorphism_1') or (polymorphism=='private_polymorphism_2')):
                        if(frequency>0.15):
                        #if(True):
                            if(synonymous):
                                P_s[index] += 1
                            else:
                                P_n[index] += 1
                    elif(polymorphism=='fixed_difference'):
                        if(synonymous):
                            D_s[index] += 1
                        else:
                            D_n[index] += 1
            if(len(D_s)>0):
                D_s = sum(D_s)/len(D_s)
            else:
                D_s = 0
            if(len(D_n)>0):
                D_n = sum(D_n)/len(D_n)
            else:
                D_n = 0
            if(len(P_s)>0):
                P_s = sum(P_s)/len(P_s)
            else:
                P_s = 0
            if(len(P_n)>0):        
                P_n = sum(P_n)/len(P_n)
            else:
                P_n = 0
            if(D_n!=0 and P_s!=0):
                alpha += [1 - (D_s*P_n)/(D_n*P_s)]
            if(D_n!=0):
                alpha_bar += [1 - (D_s/D_n)*(P_n/(P_s+1))]
        alpha = np.array(alpha)
        alpha_bar = np.array(alpha_bar)
        self.alpha_interval = (np.percentile(alpha, 2.5), np.percentile(alpha, 97.5), len(alpha)/iterations)
        self.alpha_bar_interval = (np.percentile(alpha_bar, 2.5), np.percentile(alpha_bar, 97.5), len(alpha_bar)/iterations)

class Pi:
    
    def __init__(self):
        self.Pi_n = dict()
        self.Pi_s = dict()
        self.Pi_s_1 = dict()
        self.Pi_s_2 = dict()
        self.Pi_s_3 = dict()
        self.categories = dict()
        self.average_Pi_s_2 = []
        self.average_Pi_s_3 = []
        self.average_Pi_n = 0
        self.average_log_Pi_ratio = []
        self.average_log_Pi_s_2 = []
        
#    def initialize_Pi(self, dict_polymorphism, dict_genes, dict_data, clade_1, clade_2):
#        for gene_id in dict_polymorphism:
#            Pi_n = 0
#            Pi_s = 0
#            Pi_s_1 = 0
#            Pi_s_2 = 0
#            Pi_s_3 = 0
#            length = 3 * dict_genes[gene_id].get_number_codons()
#            list_seq = []
#            for data in dict_data[gene_id]:
#                if(data.get_same_length() and data.clade==clade_1):# WITHIN A SINGLE CLADE?
#                    list_seq += [data.sequence]
#            number_seq = len(list_seq)
#            for i in range(number_seq):
#                for j in range(number_seq):
#                    if(i!=j):
#                        pi_n = 0
#                        pi_s = 0
#                        pi_s_1 = 0
#                        pi_s_2 = 0
#                        pi_s_3 = 0
#                        for polymorphism in dict_polymorphism[gene_id]:
#                            synonymous = polymorphism.get_synonymous()
#                            codon_rank = polymorphism.get_codon_rank()
#                            if(list_seq[i][codon_rank] != list_seq[j][codon_rank] and list_seq[i][codon_rank] in ['A','C','T','G'] and list_seq[j][codon_rank] in ['A','C','T','G']):
#                                if(synonymous):
#                                    pi_s += 1
#                                    if((codon_rank//3)%3==0):
#                                        pi_s_1 += 1
#                                    elif((codon_rank//3)%3==1):
#                                        pi_s_2 += 1
#                                    elif((codon_rank//3)%3==2):
#                                        pi_s_3 += 1
#                                    else:
#                                        raise ValueError('modulo 3')
#                                else:
#                                    pi_n += 1
#                            if(list_seq[i][codon_rank+1] != list_seq[j][codon_rank+1] and list_seq[i][codon_rank+1] in ['A','C','T','G'] and list_seq[j][codon_rank+1] in ['A','C','T','G']):
#                                if(synonymous):
#                                    pi_s += 1
#                                    if((codon_rank//3)%3==0):
#                                        pi_s_1 += 1
#                                    elif((codon_rank//3)%3==1):
#                                        pi_s_2 += 1
#                                    elif((codon_rank//3)%3==2):
#                                        pi_s_3 += 1
#                                    else:
#                                        raise ValueError('modulo 3')
#                                else:
#                                    pi_n += 1
#                            if(list_seq[i][codon_rank+2] != list_seq[j][codon_rank+2] and list_seq[i][codon_rank+2] in ['A','C','T','G'] and list_seq[j][codon_rank+2] in ['A','C','T','G']):
#                                if(synonymous):
#                                    pi_s += 1
#                                    if((codon_rank//3)%3==0):
#                                        pi_s_1 += 1
#                                    elif((codon_rank//3)%3==1):
#                                        pi_s_2 += 1
#                                    elif((codon_rank//3)%3==2):
#                                        pi_s_3 += 1
#                                    else:
#                                        raise ValueError('modulo 3')
#                                else:
#                                    pi_n += 1
#                        pi_n /= length
#                        pi_s /= length
#                        pi_s_1 /= (length/3)
#                        pi_s_2 /= (length/3)
#                        pi_s_3 /= (length/3)
#                        Pi_n += (1/number_seq)**2 * pi_n
#                        Pi_s += (1/number_seq)**2 * pi_s
#                        Pi_s_1 += (1/number_seq)**2 * pi_s_1
#                        Pi_s_2 += (1/number_seq)**2 * pi_s_2
#                        Pi_s_3 += (1/number_seq)**2 * pi_s_3
#            self.Pi_n[gene_id] = Pi_n
#            self.Pi_s[gene_id] = Pi_s
#            self.Pi_s_1[gene_id] = Pi_s_1
#            self.Pi_s_2[gene_id] = Pi_s_2
#            self.Pi_s_3[gene_id] = Pi_s_3
    
#    def initialize_Pi(self, syn_pol, dict_genes, dict_data, clade_1, clade_2):
#        for gene_id in syn_pol:
#            Pi_n = 0
#            Pi_s = 0
#            Pi_s_1 = 0
#            Pi_s_2 = 0
#            Pi_s_3 = 0
#            length = 3 * dict_genes[gene_id].get_number_codons()
#            list_seq = []
#            for data in dict_data[gene_id]:
#                if(data.get_same_length() and data.clade==clade_1):# WITHIN A SINGLE CLADE?
#                    list_seq += [data.sequence]
#            number_seq = len(list_seq)
#            for i in range(number_seq):
#                for j in range(number_seq):
#                    if(i!=j):
#                        pi_n = 0
#                        pi_s = 0
#                        pi_s_1 = 0
#                        pi_s_2 = 0
#                        pi_s_3 = 0
#                        for codon_rank in syn_pol[gene_id].keys():
#                            polymorphism = syn_pol[gene_id][codon_rank]
#                            synonymous = polymorphism[0]
#                            shared = polymorphism[1]=='shared_polymorphism'
#                            private = polymorphism[1]=='private_polymorphism_1'
#                            frequency = polymorphism[2]
#                            if(True):
#                                if(list_seq[i][codon_rank] != list_seq[j][codon_rank] and list_seq[i][codon_rank] in ['A','C','T','G'] and list_seq[j][codon_rank] in ['A','C','T','G']):
#                                    if(synonymous):
#                                        pi_s += 1
#                                        if((codon_rank//3)%3==0):
#                                            pi_s_1 += 1
#                                        elif((codon_rank//3)%3==1):
#                                            pi_s_2 += 1
#                                        elif((codon_rank//3)%3==2):
#                                            pi_s_3 += 1
#                                        else:
#                                            raise ValueError('modulo 3')
#                                    else:
#                                        pi_n += 1
#                                if(list_seq[i][codon_rank+1] != list_seq[j][codon_rank+1] and list_seq[i][codon_rank+1] in ['A','C','T','G'] and list_seq[j][codon_rank+1] in ['A','C','T','G']):
#                                    if(synonymous):
#                                        pi_s += 1
#                                        if((codon_rank//3)%3==0):
#                                            pi_s_1 += 1
#                                        elif((codon_rank//3)%3==1):
#                                            pi_s_2 += 1
#                                        elif((codon_rank//3)%3==2):
#                                            pi_s_3 += 1
#                                        else:
#                                            raise ValueError('modulo 3')
#                                    else:
#                                        pi_n += 1
#                                if(list_seq[i][codon_rank+2] != list_seq[j][codon_rank+2] and list_seq[i][codon_rank+2] in ['A','C','T','G'] and list_seq[j][codon_rank+2] in ['A','C','T','G']):
#                                    if(synonymous):
#                                        pi_s += 1
#                                        if((codon_rank//3)%3==0):
#                                            pi_s_1 += 1
#                                        elif((codon_rank//3)%3==1):
#                                            pi_s_2 += 1
#                                        elif((codon_rank//3)%3==2):
#                                            pi_s_3 += 1
#                                        else:
#                                            raise ValueError('modulo 3')
#                                    else:
#                                        pi_n += 1
#                        pi_n /= length
#                        pi_s /= length
#                        pi_s_1 /= (length/3)
#                        pi_s_2 /= (length/3)
#                        pi_s_3 /= (length/3)
#                        Pi_n += (1/number_seq)**2 * pi_n
#                        Pi_s += (1/number_seq)**2 * pi_s
#                        Pi_s_1 += (1/number_seq)**2 * pi_s_1
#                        Pi_s_2 += (1/number_seq)**2 * pi_s_2
#                        Pi_s_3 += (1/number_seq)**2 * pi_s_3
#            self.Pi_n[gene_id] = Pi_n
#            self.Pi_s[gene_id] = Pi_s
#            self.Pi_s_1[gene_id] = Pi_s_1
#            self.Pi_s_2[gene_id] = Pi_s_2
#            self.Pi_s_3[gene_id] = Pi_s_3

#    def initialize_Pi(self, syn_pol, dict_genes, dict_data, clade_1, clade_2):
#        for gene_id in syn_pol:
#            Pi_n = 0
#            Pi_s = 0
#            Pi_s_1 = 0
#            Pi_s_2 = 0
#            length = 3 * dict_genes[gene_id].get_number_codons()
#            list_seq = []
#            for data in dict_data[gene_id]:
#                if(data.get_same_length() and data.clade==clade_1):# WITHIN A SINGLE CLADE?
#                    list_seq += [data.sequence]
#            number_seq = len(list_seq)
#            for i in range(number_seq):
#                for j in range(number_seq):
#                    if(i!=j):
#                        pi_n = 0
#                        pi_s = 0
#                        pi_s_1 = 0
#                        pi_s_2 = 0
#                        for codon_rank in syn_pol[gene_id].keys():
#                            polymorphism = syn_pol[gene_id][codon_rank]
#                            synonymous = polymorphism[0]
#                            shared = polymorphism[1]=='shared_polymorphism'
#                            private = polymorphism[1]=='private_polymorphism_1'
#                            frequency = polymorphism[2]
#                            if(shared or private):
#                                if(list_seq[i][codon_rank] != list_seq[j][codon_rank] and list_seq[i][codon_rank] in ['A','C','T','G'] and list_seq[j][codon_rank] in ['A','C','T','G']):
#                                    if(synonymous):
#                                        pi_s += 1
#                                        if((codon_rank//3)%2==0):
#                                            pi_s_1 += 1
#                                        elif((codon_rank//3)%2==1):
#                                            pi_s_2 += 1
#                                        else:
#                                            raise ValueError('modulo 2')
#                                    else:
#                                        pi_n += 1
#                                if(list_seq[i][codon_rank+1] != list_seq[j][codon_rank+1] and list_seq[i][codon_rank+1] in ['A','C','T','G'] and list_seq[j][codon_rank+1] in ['A','C','T','G']):
#                                    if(synonymous):
#                                        pi_s += 1
#                                        if((codon_rank//3)%2==0):
#                                            pi_s_1 += 1
#                                        elif((codon_rank//3)%2==1):
#                                            pi_s_2 += 1
#                                        else:
#                                            raise ValueError('modulo 2')
#                                    else:
#                                        pi_n += 1
#                                if(list_seq[i][codon_rank+2] != list_seq[j][codon_rank+2] and list_seq[i][codon_rank+2] in ['A','C','T','G'] and list_seq[j][codon_rank+2] in ['A','C','T','G']):
#                                    if(synonymous):
#                                        pi_s += 1
#                                        if((codon_rank//3)%2==0):
#                                            pi_s_1 += 1
#                                        elif((codon_rank//3)%2==1):
#                                            pi_s_2 += 1
#                                        else:
#                                            raise ValueError('modulo 2')
#                                    else:
#                                        pi_n += 1
#                        pi_n /= length
#                        pi_s /= length
#                        pi_s_1 /= (length/2)
#                        pi_s_2 /= (length/2)
#                        Pi_n += (1/number_seq)**2 * pi_n
#                        Pi_s += (1/number_seq)**2 * pi_s
#                        Pi_s_1 += (1/number_seq)**2 * pi_s_1
#                        Pi_s_2 += (1/number_seq)**2 * pi_s_2
#            self.Pi_n[gene_id] = Pi_n
#            self.Pi_s[gene_id] = Pi_s
#            self.Pi_s_1[gene_id] = Pi_s_1
#            self.Pi_s_2[gene_id] = Pi_s_2


#    def initialize_Pi(self, syn_pol, dict_genes, dict_data, clade_1, clade_2):
#        for gene_id in syn_pol:
#            Pi_n = 0
#            Pi_s = 0
#            Pi_s_1 = 0
#            Pi_s_2 = 0
#            length = 3 * dict_genes[gene_id].get_number_codons()
#            list_seq = []
#            csv = [["Pi", "Pi_n", "Pi_s", "Pi_s_1", "Pi_s_2"]]
#            for data in dict_data[gene_id]:
#                if(data.get_same_length() and data.clade==clade_1):# WITHIN A SINGLE CLADE?
#                    list_seq += [data.sequence]
#            number_seq = len(list_seq)
#            for i in range(number_seq):
#                for j in range(number_seq):
#                    if(i!=j):
#                        nucleotide_sites = 0
#                        pi_n = 0
#                        pi_s = 0
#                        pi_s_1 = 0
#                        pi_s_2 = 0
#                        for codon_rank in range(0,length,3):
#                            codon_1 = list_seq[i][codon_rank:codon_rank+3]
#                            codon_2 = list_seq[j][codon_rank:codon_rank+3]
#                            is_codon = Codons.is_codon(codon_1) and Codons.is_codon(codon_2)
#                            if(is_codon):
#                                nucleotide_sites += 3
#                                if(list_seq[i][codon_rank] != list_seq[j][codon_rank]):
#                                    synonymous = Codons.is_synonymous(codon_1, codon_2)
#                                    if(synonymous):
#                                        pi_s += 1
#                                        if((codon_rank//3)%2==0):
#                                            pi_s_1 += 1
#                                        elif((codon_rank//3)%2==1):
#                                            pi_s_2 += 1
#                                        else:
#                                            raise ValueError('modulo 2')
#                                    else:
#                                        pi_n += 1
#                                if(list_seq[i][codon_rank+1] != list_seq[j][codon_rank+1]):
#                                    synonymous = Codons.is_synonymous(codon_1, codon_2)
#                                    if(synonymous):
#                                        pi_s += 1
#                                        if((codon_rank//3)%2==0):
#                                            pi_s_1 += 1
#                                        elif((codon_rank//3)%2==1):
#                                            pi_s_2 += 1
#                                        else:
#                                            raise ValueError('modulo 2')
#                                    elif(is_codon):
#                                        pi_n += 1
#                                if(list_seq[i][codon_rank+2] != list_seq[j][codon_rank+2]):
#                                    synonymous = Codons.is_synonymous(codon_1, codon_2)
#                                    if(synonymous):
#                                        pi_s += 1
#                                        if((codon_rank//3)%2==0):
#                                            pi_s_1 += 1
#                                        elif((codon_rank//3)%2==1):
#                                            pi_s_2 += 1
#                                        else:
#                                            raise ValueError('modulo 2')
#                                    else:
#                                        pi_n += 1
#                        if(nucleotide_sites>0):
#                            pi_n /= nucleotide_sites
#                            pi_s /= nucleotide_sites
#                            pi_s_1 /= (nucleotide_sites/2)
#                            pi_s_2 /= (nucleotide_sites/2)
#                        csv += [[str(pi_n+pi_s), str(pi_n), str(pi_s), str(pi_s_1), str(pi_s_2)]]
#                        Pi_n += 1/(number_seq*(number_seq-1)) * pi_n
#                        Pi_s += 1/(number_seq*(number_seq-1)) * pi_s
#                        Pi_s_1 += 1/(number_seq*(number_seq-1)) * pi_s_1
#                        Pi_s_2 += 1/(number_seq*(number_seq-1))**2 * pi_s_2
#            self.Pi_n[gene_id] = Pi_n
#            self.Pi_s[gene_id] = Pi_s
#            self.Pi_s_1[gene_id] = Pi_s_1
#            self.Pi_s_2[gene_id] = Pi_s_2
#            return csv

    def initialize_Pi(self, syn_pol, dict_genes, dict_data, clade_1, clade_2):
        csv = [["Gene_id", "Pi", "Pi_n", "Pi_s", "Pi_s_1", "Pi_s_2"]]
        csv_2 = [["Gene_id", "Four-fold_sites", "Four-fold_polymorphisms"]]
        for gene_id in dict_genes.keys():
            Pi_n = 0
            Pi_s = 0
            Pi_s_1 = 0
            Pi_s_2 = 0
            length = 3 * dict_genes[gene_id].get_number_codons()  
            four_fold_sites_list = [0 for k in range(0,length)]
            four_fold_polymorphisms_list = [0 for k in range(0,length)]
            list_seq = []
            for data in dict_data[gene_id]:
                if(data.get_same_length() and data.clade==clade_1):# WITHIN A SINGLE CLADE?
                    list_seq += [data.sequence]
            count = 0
            number_seq = len(list_seq)
            for i in range(number_seq):
                for j in range(number_seq):
                    if(i!=j):
                        count += 1
                        nucleotide_sites = 0
                        zero_fold_sites = 0
                        four_fold_sites = 0
                        four_fold_sites_1 = 0
                        four_fold_sites_2 = 0
                        pi = 0
                        pi_n = 0
                        pi_s = 0
                        pi_s_1 = 0
                        pi_s_2 = 0
                        for codon_rank in range(0,length,3):
                            codon_1 = list_seq[i][codon_rank:codon_rank+3]
                            codon_2 = list_seq[j][codon_rank:codon_rank+3]
                            is_codon = Codons.is_codon(codon_1) and Codons.is_codon(codon_2)
                            if(is_codon):
                                nucleotide_sites += 3
                                amino_acid_1 = Codons.geneticCode_2[codon_1.lower()]
                                zero = Codons.zero_fold[amino_acid_1]
                                four = Codons.four_fold[amino_acid_1]
                                for k in range(len(four)):
                                    four_fold_sites_list[codon_rank+four[k]] += 1
                                is_pi_s_1 = ((codon_rank//3)%2==0)
                                zero_fold_sites += len(zero)
                                four_fold_sites += len(four)
                                if(is_pi_s_1):
                                    four_fold_sites_1 += len(four)
                                else:
                                    four_fold_sites_2 += len(four)
                                if(list_seq[i][codon_rank] != list_seq[j][codon_rank]):
                                    pi += 1
                                    if(0 in zero):
                                        pi_n += 1
                                    if(0 in four):
                                        print("0 in four")
                                        pi_s += 1
                                        four_fold_polymorphisms_list[codon_rank] = 1
                                        if(is_pi_s_1):
                                            pi_s_1 += 1
                                        else:
                                            pi_s_2 += 1
                                if(list_seq[i][codon_rank+1] != list_seq[j][codon_rank+1]):
                                    pi += 1
                                    if(1 in zero):
                                        pi_n += 1
                                    if(1 in four):
                                        print("1 in four")
                                        pi_s += 1
                                        four_fold_polymorphisms_list[codon_rank+1] = 1
                                        if(is_pi_s_1):
                                            pi_s_1 += 1
                                        else:
                                            pi_s_2 += 1
                                if(list_seq[i][codon_rank+2] != list_seq[j][codon_rank+2]):
                                    pi += 1
                                    if(2 in zero):
                                        pi_n += 1
                                    if(2 in four):
                                        pi_s += 1
                                        four_fold_polymorphisms_list[codon_rank+2] = 1
                                        if(is_pi_s_1):
                                            pi_s_1 += 1
                                        else:
                                            pi_s_2 += 1
                        if(nucleotide_sites>0):
                            pi /= nucleotide_sites
                        if(zero_fold_sites>0):
                            pi_n /= zero_fold_sites
                        if(four_fold_sites>0):
                            pi_s /= four_fold_sites
                        if(four_fold_sites_1>0):
                            pi_s_1 /= four_fold_sites_1
                        if(four_fold_sites_2>0):
                            pi_s_2 /= four_fold_sites_2
                        csv += [[str(gene_id), str(pi), str(pi_n), str(pi_s), str(pi_s_1), str(pi_s_2)]]
                        #Pi += 1/(number_seq*(number_seq-1)) * pi
                        Pi_n += 1/(number_seq*(number_seq-1)) * pi_n
                        Pi_s += 1/(number_seq*(number_seq-1)) * pi_s
                        Pi_s_1 += 1/(number_seq*(number_seq-1)) * pi_s_1
                        Pi_s_2 += 1/(number_seq*(number_seq-1))**2 * pi_s_2
            Four_fold_sites_list = [1*(four_fold_sites_list[i]==count) for i in range(len(four_fold_sites_list))]
            Four_fold_polymorphisms_list = [1*(Four_fold_sites_list[i]==1 and four_fold_polymorphisms_list[i]>0)  for i in range(len(four_fold_sites_list))]
            csv_2 += [[str(gene_id), str(sum(Four_fold_sites_list)), str(sum(Four_fold_polymorphisms_list))]]
            self.Pi_n[gene_id] = Pi_n
            self.Pi_s[gene_id] = Pi_s
            self.Pi_s_1[gene_id] = Pi_s_1
            self.Pi_s_2[gene_id] = Pi_s_2
        file = File("results/Pi_4_fold_"+clade_1+".csv")
        file.put_csv_content(csv_2)
        File.write_file(file)
        return csv

    
    def initialize_categories(self,number):
        Pi_s_1_array = np.array(list(self.Pi_s_1.values()))
        Pi_s_1_intervals = []
        for i in range(1,number):
            Pi_s_1_intervals += [np.percentile(Pi_s_1_array,i*100/number)]
        for gene_id in self.Pi_s_1.keys():
            if(self.Pi_s_1[gene_id]<Pi_s_1_intervals[0]):
                    self.categories[gene_id] = 0
            else:
                for k in range(1,number-1):
                    if(self.Pi_s_1[gene_id]<Pi_s_1_intervals[k] and self.Pi_s_1[gene_id]>=Pi_s_1_intervals[k-1]):
                        self.categories[gene_id] = k
                        break
                if(self.Pi_s_1[gene_id]>=Pi_s_1_intervals[number-2]):
                    self.categories[gene_id] = number-1
        print('Pi_s_1 intervals: '+str(Pi_s_1_intervals))
    
    def initialize_average_Pi(self,specie,clade_1,number):
        average_Pi_n = [[] for i in range(number)]
        average_Pi_s_2 = [[] for i in range(number)]
        average_Pi_s_3 = [[] for i in range(number)]
        total = [0 for i in range(number)]
        for gene_id in self.Pi_s_1.keys():
            average_Pi_s_2[self.categories[gene_id]] += [self.Pi_s_2[gene_id]]
            average_Pi_s_3[self.categories[gene_id]] += [self.Pi_s_3[gene_id]]
            average_Pi_n[self.categories[gene_id]] += [self.Pi_n[gene_id]]
            total[self.categories[gene_id]] += 1
        self.average_Pi_n = []
        self.average_Pi_s_2 = []
        self.average_Pi_s_3 = []
        std_Pi_n = []
        std_Pi_s_2 = []
        std_Pi_s_3 = []
        for i in range(number):
            if(total[i]>0):
                self.average_Pi_s_2 += [np.mean(np.array(average_Pi_s_2[i]))]
                self.average_Pi_s_3 += [np.mean(np.array(average_Pi_s_3[i]))]
                self.average_Pi_n += [np.mean(np.array(average_Pi_n[i]))]
                std_Pi_n += [np.std(np.array(average_Pi_n[i]))]
                std_Pi_s_2 += [np.std(np.array(average_Pi_s_2[i]))]
                std_Pi_s_3 += [np.std(np.array(average_Pi_s_3[i]))]
        average_log_Pi_ratio = []
        average_log_Pi_s_2 = []
        for i in range(len(self.average_Pi_s_2)):
            if(self.average_Pi_s_2[i]!=0 and self.average_Pi_s_3[i]!=0 and self.average_Pi_n[i]!=0):
                average_log_Pi_ratio += [log(self.average_Pi_n[i]/self.average_Pi_s_3[i])]
                average_log_Pi_s_2 += [log(self.average_Pi_s_2[i])]
        self.average_log_Pi_ratio = average_log_Pi_ratio
        self.average_log_Pi_s_2 = average_log_Pi_s_2
        plt.figure()
        plt.scatter(average_log_Pi_s_2,average_log_Pi_ratio,marker = '.')
        slope, intercept, r_value, p_value, std_err = stats.linregress(np.array(average_log_Pi_s_2),np.array(average_log_Pi_ratio))
        print('total: '+str(total))
        #print('average_Pi_n: '+str(self.average_Pi_n)+'/std_Pi_n: '+str(std_Pi_n))
        #print('average_Pi_s_2: '+str(self.average_Pi_s_2)+'/std_Pi_s_2: '+str(std_Pi_s_2))
        #print('average_Pi_s_3: '+str(self.average_Pi_s_3)+'/std_Pi_s_3: '+str(std_Pi_s_3))
        print('x: '+str(average_log_Pi_s_2))
        print('y :'+str(average_log_Pi_ratio))
        print('slope: '+str(slope))
        print('intercept: '+str(intercept))
        print('|r|: '+str(abs(r_value)))
        y = [intercept+slope*average_log_Pi_s_2[i] for i in range(len(average_log_Pi_s_2))]
        plt.plot(average_log_Pi_s_2,y)
        plt.title(specie+': '+clade_1+'\n'+'Slope: '+str(slope)+', '+'intercept: '+str(intercept)+', '+'|r|: '+str(abs(r_value))+'.')
        plt.show()
        
    def plot(self,specie,clade_1):
        x = []
        y = []
        x_1 = []
        y_1 = []
        Pi_n_0 = 0
        Pi_s_0 = 0
        Pi_n_s_0 = 0
        total = 0
        for gene_id in self.Pi_n.keys():
            total += 1
            if(self.Pi_s[gene_id]>0 and self.Pi_n[gene_id]>0):
                x += [log(self.Pi_s[gene_id])]
                y += [log(self.Pi_n[gene_id])]
                #y += [self.Pi_n[gene_id]/self.Pi_s[gene_id]]
                if(clade_1=="Neisseria_gonorrhoeae" and self.Pi_s[gene_id]>0.005 and self.Pi_n[gene_id]>0.003):
                    x_1 += [log(self.Pi_s[gene_id])]
                    y_1 += [log(self.Pi_n[gene_id])]
                    #print(gene_id)
                    #print('Pi_s = '+str(self.Pi_s[gene_id])+', Pi_n = '+str(self.Pi_n[gene_id]))
            if(self.Pi_s[gene_id]==0):
                Pi_s_0 += 1
            if(self.Pi_n[gene_id]==0):
                Pi_n_0 += 1
            if(self.Pi_s[gene_id]==0 or self.Pi_n[gene_id]==0):
                Pi_n_s_0 += 1
        plt.figure()
        plt.scatter(x,y,marker = '.')
        plt.scatter(x_1,y_1,marker = '.')
        polyfit = np.polyfit(np.array(x),np.array(y), 2, cov=True)
        print(polyfit[1])
        beta_0 = polyfit[0][2]
        beta_1 = polyfit[0][1]
        beta_2 = polyfit[0][0]
        slope, intercept, r_value, p_value, std_err = stats.linregress(np.array(x),np.array(y))
        plt.title(specie+': '+clade_1+'\n'+'Slope: '+str(slope)+', '+'intercept: '+str(intercept)+', '+'|r|: '+str(abs(r_value))+'\n'+'0: '+str(beta_0)+', 1: '+str(beta_1)+', 2: '+str(beta_2)+'.')
        x.sort()
        reg = [intercept+slope*x[i] for i in range(len(x))]
        plt.plot(x,reg,'g')
        reg_2 = [float(beta_0)+float(beta_1)*x[i]+float(beta_2)*x[i]**2 for i in range(len(x))]
        plt.plot(x,reg_2,'y')
        plt.show()
        print("Pi_s_0 = "+str(Pi_s_0))
        print("Pi_n_0 = "+str(Pi_s_0))
        print("Pi_n_s_0 = "+str(Pi_n_s_0)+" = "+str(Pi_n_s_0/total*100)+"%")
        print("Total = "+str(total))
    
    def to_csv(self, specie, clade_1):
        List_of_lists = []
        for gene_id in self.Pi_n.keys():
            row = [str(specie), str(clade_1), str(gene_id), str(self.Pi_s[gene_id]), str(self.Pi_n[gene_id]), str(self.Pi_s_1[gene_id]), str(self.Pi_s_2[gene_id])]
            List_of_lists += [row]
        return List_of_lists        

class Tajima_s_D:
    
    def __init__(self):
        self.average_polymorphisms = dict()
        self.S = dict()
        self.a1 = dict()
        self.M = dict()
        self.D = dict()
    
    def __eq__(self, tajima_s_D):
        return type(tajima_s_D)==Tajima_s_D and self.average_polymorphisms==tajima_s_D.average_polymorphisms and self.S==tajima_s_D.S and self.a1==tajima_s_D.a1 and self.M==tajima_s_D.M and self.D==tajima_s_D.D
        
    def __ne__(self, tajima_s_D):
        return type(tajima_s_D)!=Tajima_s_D or self.average_polymorphisms!=tajima_s_D.average_polymorphisms or self.S!=tajima_s_D.S or self.a1!=tajima_s_D.a1 or self.M!=tajima_s_D.M or self.D!=tajima_s_D.D
        
    def initializes_Tajima_s_D(self, syn_polymorphism, dict_data, clade_1):
        print(clade_1)
        csv = [["Gene_id", "average_polymorphisms", "M", "D"]]
        for gene_id in syn_polymorphism:
            list_seq = []
            for data in dict_data[gene_id]:
                if(data.get_same_length() and data.clade==clade_1):
                    list_seq += [data.sequence]
            number_seq = len(list_seq)
            polymorphisms = []
            index = -1
            S_dict = dict()
            for i in range(number_seq):
                for j in range(number_seq):
                    if(i!=j):
                        polymorphisms += [0]
                        index += 1
                        for codon_rank in syn_polymorphism[gene_id]:
                            if(syn_polymorphism[gene_id][codon_rank][1] in ['shared_polymorphism','private_polymorphism_1']):
                                if(list_seq[i][codon_rank] != list_seq[j][codon_rank] and list_seq[i][codon_rank] in ['A','C','G','T'] and list_seq[j][codon_rank] in ['A','C','G','T']):
                                    polymorphisms[index] += 1
                                    S_dict[codon_rank] = True
                                elif(list_seq[i][codon_rank+1] != list_seq[j][codon_rank+1] and list_seq[i][codon_rank+1] in ['A','C','G','T'] and list_seq[j][codon_rank+1] in ['A','C','G','T']):
                                    polymorphisms[index] += 1
                                    S_dict[codon_rank] = True
                                elif(list_seq[i][codon_rank+2] != list_seq[j][codon_rank+2] and list_seq[i][codon_rank+2] in ['A','C','G','T'] and list_seq[j][codon_rank+2] in ['A','C','G','T']):
                                    polymorphisms[index] += 1
                                    S_dict[codon_rank] = True
            if(len(polymorphisms)>0):
                average_polymorphisms = sum(polymorphisms)/len(polymorphisms)
                self.average_polymorphisms[gene_id] = average_polymorphisms
                S = len(S_dict.keys())
                a1 = 0
                for k in range(1,number_seq):
                    a1 += 1/k
                M = S/a1
                self.S[gene_id] = S
                self.M[gene_id] = M
                self.D[gene_id] = average_polymorphisms - M
                if(abs(average_polymorphisms - M)>2):
                    print(str(gene_id)+': D = '+str(average_polymorphisms - M))
                csv += [[str(gene_id), str(average_polymorphisms), str(M), str(average_polymorphisms - M)]]
        return csv
    
    def plot(self, specie, clade_1):
        x = [gene_id for gene_id in self.D.keys()]
        y = [self.D[i] for i in x]
        plt.figure()
        plt.plot(x,y,'.')    
        plt.title("Tajima's D\n"+specie+': '+clade_1)
        
class LD:
    
    def __init__(self):
        self.D = dict()
        self.r = dict()
    
    def __eq__(self, ld):
        return type(ld)==LD and ld.D==self.D and ld.r==self.r
    
    def __ne__(self, ld):
        return type(ld)!=LD or ld.D!=self.D or ld.r!=self.r
    
    def get_D(self):
        return self.D
    
    def get_r(self):
        return self.r
  
    def initialize_LD(self,syn_pol, dict_data, clade1):
        #csv = [["Gene_id", "Codon_rank_1", "Codon_rank_2", "Distance", "Category", "Pi_12", "Pi_1", "Pi_2", "D", "r"]]
        csv = [["Gene_id", "Synonymous", "Distance", "Category", "r", "H"]]
        for gene_id in syn_pol:
            print(gene_id)
            for codon_rank_1 in syn_pol[gene_id]:
                polymorphism_1 = (syn_pol[gene_id][codon_rank_1][1]=="private_polymorphism_1" or syn_pol[gene_id][codon_rank_1][1]=="shared_polymorphism")
                #polymorphism_1 = (syn_pol[gene_id][codon_rank_1][1]=="shared_polymorphism")
                syn_1 = syn_pol[gene_id][codon_rank_1][0]
                if(polymorphism_1):
                    for codon_rank_2 in syn_pol[gene_id]:
                        polymorphism_2 = (syn_pol[gene_id][codon_rank_2][1]=="private_polymorphism_1" or syn_pol[gene_id][codon_rank_2][1]=="shared_polymorphism")
                        #polymorphism_2 = (syn_pol[gene_id][codon_rank_2][1]=="shared_polymorphism")
                        syn_2 = syn_pol[gene_id][codon_rank_2][0]
                        if(codon_rank_1<codon_rank_2 and polymorphism_2):
                            list_pol_1 = []
                            list_pol_2 = []
                            for data in dict_data[gene_id]:
                                if(data.clade==clade1 and data.same_length):
                                    list_pol_1 += [data.sequence[codon_rank_1:codon_rank_1+3]]
                                    list_pol_2 += [data.sequence[codon_rank_2:codon_rank_2+3]]
                            n = len(list_pol_1)
                            if(n>0 and len(set(list_pol_1))==2 and len(set(list_pol_2))==2):
                                Pi_A = len([i for i in range(n) if(list_pol_1[i]==list_pol_1[0])])/n
                                Pi_a = len([i for i in range(n) if(list_pol_1[i]!=list_pol_1[0])])/n
                                Pi_B = len([i for i in range(n) if(list_pol_2[i]==list_pol_2[0])])/n
                                Pi_b = len([i for i in range(n) if(list_pol_2[i]!=list_pol_2[0])])/n
                                if(Pi_A==0 or Pi_B==0 or Pi_a==0 or Pi_b==0):
                                    raise ValueError("Pi==0")
                                Pi_AB = len([i for i in range(n) if(list_pol_1[i]==list_pol_1[0] and list_pol_2[i]==list_pol_2[0])])/n
                                Pi_Ab = len([i for i in range(n) if(list_pol_1[i]==list_pol_1[0] and list_pol_2[i]!=list_pol_2[0])])/n
                                Pi_aB = len([i for i in range(n) if(list_pol_1[i]!=list_pol_1[0] and list_pol_2[i]==list_pol_2[0])])/n
                                Pi_ab = len([i for i in range(n) if(list_pol_1[i]!=list_pol_1[0] and list_pol_2[i]!=list_pol_2[0])])/n
                                D_AB = Pi_AB - Pi_A*Pi_B
                                D_Ab = Pi_Ab - Pi_A*Pi_b
                                D_aB = Pi_aB - Pi_a*Pi_B
                                D_ab = Pi_ab - Pi_a*Pi_b
                                product = Pi_A*Pi_a*Pi_B*Pi_b
                                r_AB = (D_AB**2)/product
                                r_Ab = (D_Ab**2)/product
                                r_aB = (D_aB**2)/product
                                r_ab = (D_ab**2)/product
                                distance = abs(codon_rank_1-codon_rank_2)
                                category = -1
                                H = (Pi_AB!=0)*1 + (Pi_Ab!=0)*1 + (Pi_aB!=0)*1 + (Pi_ab!=0)*1
                                if(distance<100 and distance>3):
                                    category = (distance//10)
                                elif(distance>=100):
                                    category = 10 +(distance//200)
#                                csv += [[str(gene_id), str(codon_rank_1), str(codon_rank_2), str(distance), str(category), str(Pi_AB), str(Pi_A), str(Pi_B), str(D_AB), str(r_AB)]]
#                                csv += [[str(gene_id), str(codon_rank_1), str(codon_rank_2), str(distance), str(category), str(Pi_Ab), str(Pi_A), str(Pi_b), str(D_Ab), str(r_Ab)]]
#                                csv += [[str(gene_id), str(codon_rank_1), str(codon_rank_2), str(distance), str(category), str(Pi_aB), str(Pi_a), str(Pi_B), str(D_aB), str(r_aB)]]
#                                csv += [[str(gene_id), str(codon_rank_1), str(codon_rank_2), str(distance), str(category), str(Pi_ab), str(Pi_a), str(Pi_b), str(D_ab), str(r_ab)]]
#                                csv += [[str(gene_id), str(syn_1), str(syn_2), str(distance), str(category), str(category_2), str(r_AB)]]
#                                csv += [[str(gene_id), str(syn_1), str(syn_2), str(distance), str(category), str(category_2), str(r_Ab)]]
#                                csv += [[str(gene_id), str(syn_1), str(syn_2), str(distance), str(category), str(category_2), str(r_aB)]]
#                                csv += [[str(gene_id), str(syn_1), str(syn_2), str(distance), str(category), str(category_2), str(r_ab)]]
                                synonymous = (syn_1)*1+(syn_2)*1
                                csv += [[str(gene_id), str(synonymous), str(distance), str(category), str((r_ab+r_aB+r_AB+r_Ab)/4), str(H)]]
        return csv

#    def initialize_H(self,syn_pol, dict_data, clade1):
#        csv = [["Gene_id", "Codon_rank", "Number", "Distance", "Category"]]
#        for gene_id in syn_pol:
#            print(clade1 + " : "+str(gene_id))
#            #print("Gene_id = "+str(gene_id))
#            list_codon_ranks = list(syn_pol[gene_id].keys())
#            list_codon_ranks.sort()
#            length = len(list_codon_ranks)
#            i = 0
#            number_max = 0
#            distance_max = 0
#            codon_rank_max = -1
#            for i in range(length):
#                #print("i = "+str(i))
#                number = 0
#                codon_rank_1 = list_codon_ranks[i]
#                polymorphism_1 = (syn_pol[gene_id][codon_rank_1][1]=="private_polymorphism_1" or syn_pol[gene_id][codon_rank_1][1]=="shared_polymorphism")
#                #syn_1 = syn_pol[gene_id][codon_rank_1][0]
#                if(polymorphism_1):
#                    k = 0
#                    for j in range(i+1,length):
#                        k += 1
#                        #print("j = "+str(j))
#                        #print("number ="+str(number))
#                        codon_rank_2 = list_codon_ranks[j]
#                        polymorphism_2 = (syn_pol[gene_id][codon_rank_2][1]=="private_polymorphism_1" or syn_pol[gene_id][codon_rank_2][1]=="shared_polymorphism")
#                        #syn_2 = syn_pol[gene_id][codon_rank_2][0]
#                        if(polymorphism_2):
#                            list_pol_1 = []
#                            list_pol_2 = []
#                            for data in dict_data[gene_id]:
#                                if(data.clade==clade1 and data.same_length and Codons.is_codon(data.sequence[codon_rank_1:codon_rank_1+3]) and Codons.is_codon(data.sequence[codon_rank_2:codon_rank_2+3])):
#                                    list_pol_1 += [data.sequence[codon_rank_1:codon_rank_1+3]]
#                                    list_pol_2 += [data.sequence[codon_rank_2:codon_rank_2+3]]
#                            n = len(list_pol_1)
#                            if(n>0 and len(set(list_pol_1))==2 and len(set(list_pol_2))==2):
#                                N_A = len([i for i in range(n) if(list_pol_1[i]==list_pol_1[0])])
#                                N_a = len([i for i in range(n) if(list_pol_1[i]!=list_pol_1[0])])
#                                N_B = len([i for i in range(n) if(list_pol_2[i]==list_pol_2[0])])
#                                N_b = len([i for i in range(n) if(list_pol_2[i]!=list_pol_2[0])])
#                                N_AB = len([i for i in range(n) if(list_pol_1[i]==list_pol_1[0] and list_pol_2[i]==list_pol_2[0])])
#                                N_Ab = len([i for i in range(n) if(list_pol_1[i]==list_pol_1[0] and list_pol_2[i]!=list_pol_2[0])])
#                                N_aB = len([i for i in range(n) if(list_pol_1[i]!=list_pol_1[0] and list_pol_2[i]==list_pol_2[0])])
#                                N_ab = len([i for i in range(n) if(list_pol_1[i]!=list_pol_1[0] and list_pol_2[i]!=list_pol_2[0])])
#                                H = (N_AB!=0)*1 + (N_Ab!=0)*1 +(N_aB!=0)*1 + (N_ab!=0)*1
#                                distance = abs(codon_rank_1-codon_rank_2)
#                                if(N_A>5 and N_a>5 and N_B>5 and N_b>5 and H==2):
#                                    number += 1
#                    if(number>number_max):
#                        number_max = number
#                        distance_max = distance
#                        codon_rank_max = codon_rank_1
#            if(number_max>0):
#                csv += [[str(gene_id), str(codon_rank_max), str(number_max), str(distance_max), str(distance_max//30)]]
#        return csv
        
    def initialize_H(self,syn_pol, dict_data, clade1):
        csv = [["Gene_id", "Rank", "Number"]]
        count = 0
        for gene_id in syn_pol:
            length = dict_data[gene_id][0].get_gene().get_number_codons()*3
            number_max = 0
            codon_rank_max = -1
            data_list = []
            for data in dict_data[gene_id]:
                if(data.clade==clade1 and data.same_length):
                    data_list += [data]
            for i in range(length):
                number = 0
                list_pol_1 = []
                for data in data_list:
                    if('-' not in data.sequence[i:i+10]):
                        list_pol_1 += [data.sequence[i:i+10]]
                if(len(set(list_pol_1))==2):
                    for k in set(list_pol_1):
                        for l in set(list_pol_1):
                            #print(k+"/"+l)
                            if(l!=k):
                                number = sum([a!=b for a,b in zip(l,k)])
                                #print(number)
                                if(number>number_max):
                                    number_max = number
                                    codon_rank_max = i
            csv += [[str(gene_id), str(codon_rank_max), str(number_max)]]
            if(number_max>0):
                if(number_max>5):
                    count += 1
        print("Count = "+str(count))
        return csv
    
#    def initialize_H(self,syn_pol, dict_data, clade1):
#        csv = [["Gene_id", "Rank", "Number", "Distance", "Category"]]
#        for gene_id in syn_pol:
#            print(clade1 + " : "+str(gene_id))
#            length = dict_data[gene_id][0].get_gene().get_number_codons()*3
#            number_max = 0
#            distance_max = 0
#            codon_rank_max = -1
#            data_list = []
#            for data in dict_data[gene_id]:
#                if(data.clade==clade1 and data.same_length):
#                    data_list += [data]
#            for i in range(length):
#                number = 0
#                codon_rank_1 = i-i%3
#                if(codon_rank_1 in syn_pol[gene_id].keys()):
#                    for j in range(i+1,length):
#                        codon_rank_2 = j-j%3
#                        if(codon_rank_2 in syn_pol[gene_id].keys()):
#                            list_pol_1 = []
#                            list_pol_2 = []
#                            for data in data_list:
#                                if(Codons.is_codon(data.sequence[codon_rank_1:codon_rank_1+3]) and Codons.is_codon(data.sequence[codon_rank_2:codon_rank_2+3])):
#                                    list_pol_1 += [data.sequence[i]]
#                                    list_pol_2 += [data.sequence[j]]
#                            n = len(list_pol_1)
#                            if(n>0 and len(set(list_pol_1))==2 and len(set(list_pol_2))==2):
#                                N_A = len([k for k in range(n) if(list_pol_1[k]==list_pol_1[0])])
#                                N_a = len([k for k in range(n) if(list_pol_1[k]!=list_pol_1[0])])
#                                N_B = len([k for k in range(n) if(list_pol_2[k]==list_pol_2[0])])
#                                N_b = len([k for k in range(n) if(list_pol_2[k]!=list_pol_2[0])])
#                                N_AB = len([k for k in range(n) if(list_pol_1[k]==list_pol_1[0] and list_pol_2[k]==list_pol_2[0])])
#                                N_Ab = len([k for k in range(n) if(list_pol_1[k]==list_pol_1[0] and list_pol_2[k]!=list_pol_2[0])])
#                                N_aB = len([k for k in range(n) if(list_pol_1[k]!=list_pol_1[0] and list_pol_2[k]==list_pol_2[0])])
#                                N_ab = len([k for k in range(n) if(list_pol_1[k]!=list_pol_1[0] and list_pol_2[k]!=list_pol_2[0])])
#                                H = (N_AB!=0)*1 + (N_Ab!=0)*1 +(N_aB!=0)*1 + (N_ab!=0)*1
#                                distance = abs(j-i)
#                                if(N_A>3 and N_a>3 and N_B>3 and N_b>3 and H==2):
#                                    number += 1
#                                elif(H!=2):
#                                    break
#                    if(number>number_max):
#                        number_max = number
#                        distance_max = distance
#                        codon_rank_max = i
#            if(number_max>0):
#                print(number_max)
#                csv += [[str(gene_id), str(codon_rank_max), str(number_max), str(distance_max), str(distance_max//30)]]
#        return csv

class Statistics:
    '''Class allowing to run the different tests for two given clades.'''

    def __init__(self, clade_1, clade_2, genes):
        '''Create a new instance of the Statistics class, clade_1 and clade_2 must be strings, genes must be a dictionary with integer keys and values that are instances of the Gene class.'''
        if(type(clade_1) != str):
            raise TypeError('clade_1 must be a string')
        if(type(clade_2) != str):
            raise TypeError('clade_2 must be a string')
        if(type(genes) != dict):
            raise TypeError('genes must be a dictionary')
        for key in genes.keys():
            if(type(key) != int):
                raise TypeError('genes keys must be int')
        for value in genes.values():
            if(type(value) != Gene):
                raise TypeError('genes values must be instances of Gene class')   
        self.clade_1 = clade_1
        self.clade_2 = clade_2
        self.genes = genes
        self.syn_polymorphism = dict()
        self.vos_test = Vos_test()
        self.diversity_test = Diversity_test()
        self.sweep_test = Sweep_test()
        self.ehh_test = EHH_test()
        self.ncd_test = NCD_test()
        self.mk_test = MK_test()
        self.pi = Pi() # DOC, GET, EQ, NE, Tests (init, ne, eq)
        self.tajima_s_d = Tajima_s_D() # DOC, GET, EQ, NE, Tests (init, ne, eq)
        self.ld = LD() # DOC, GET, EQ, NE, Tests (init, ne, eq)
    
    def __eq__(self,stats):
        '''Method returning True if stats is equal to self and False otherwise.'''
        return type(stats)==Statistics and self.clade_1==stats.clade_1 and self.clade_2==stats.clade_2 and self.genes==stats.genes and self.syn_polymorphism==stats.syn_polymorphism and self.vos_test==stats.vos_test and self.diversity_test==stats.diversity_test and self.ehh_test==stats.ehh_test and self.ncd_test==stats.ncd_test

    def __ne__(self,stats):
        '''Method returning True if stats is unequal to self and False otherwise.'''
        return type(stats)!=Statistics or self.clade_1!=stats.clade_1 or self.clade_2!=stats.clade_2 or self.genes!=stats.genes or self.syn_polymorphism!=stats.syn_polymorphism or self.vos_test!=stats.vos_test or self.diversity_test!=stats.diversity_test or self.ehh_test!=stats.ehh_test or self.ncd_test!=stats.ncd_test
  
    def get_clade_1(self):
        '''Method returning clade_1'''
        return self.clade_1
    
    def get_clade_2(self):
        '''Method returning clade_2'''
        return self.clade_2
    
    def get_genes(self):
        '''Method returning genes'''
        return self.genes
    
    def get_syn_polymorphism(self):
        '''Method returning syn_polymorphism'''
        return self.syn_polymorphism
    
    def get_vos_test(self):
        '''Method returning vos_test'''
        return self.vos_test
    
    def get_diversity_test(self):
        '''Method returning diversity_test'''
        return self.diversity_test
    
    def get_sweep_test(self): # A TESTER
        '''Method returning sweep_test'''
        return self.sweep_test
    
    def get_ehh_test(self):
        '''Method returning ehh_test'''
        return self.ehh_test
    
    def get_ncd_test(self):
        '''Method returning ncd_test'''
        return self.ncd_test

    def get_mk_test(self):
        '''Method returning mk_test'''
        return self.mk_test
    
    def initialize_syn_polymorphism(self, dict_polymorphisms,frequency_threshold=0.25):
        '''Read  dict_polymorphisms and initializes self.syn_polymorphism.'''
        List_of_lists = [["Gene_id","Codon_rank", "Synonymous", "Polymorphism","Frequency"]]
        for gene_id in dict_polymorphisms.keys():
            polymorphisms = dict_polymorphisms[gene_id]
            if(gene_id not in self.syn_polymorphism.keys()):
                self.syn_polymorphism[gene_id] = dict()
            for i in range(len(polymorphisms)):
                row = []
                P = polymorphisms[i]
                codon_rank = P.get_codon_rank()
                synonymous = P.get_synonymous()
                frequency_1 = P.get_clade_frequency(self.clade_1)
                frequency_2 = P.get_clade_frequency(self.clade_2)
                if(P.get_clade_polymorphism(self.clade_1)):
                    if(P.get_clade_polymorphism(self.clade_2)):
                        self.syn_polymorphism[gene_id][codon_rank] = (synonymous,'shared_polymorphism',frequency_1>frequency_threshold and frequency_2>frequency_threshold)
                        #self.syn_polymorphism[gene_id][codon_rank] = (synonymous,'shared_polymorphism',frequency_1>frequency_threshold)
                        syn = "FALSE"
                        if(synonymous):
                            syn = "TRUE"
                        row = [str(gene_id), str(codon_rank), syn, "shared_polymorphism", str(frequency_1)]
                    elif(P.get_clade_number_1(self.clade_2)!=0 or P.get_clade_number_2(self.clade_2)!=0):
                        self.syn_polymorphism[gene_id][codon_rank] = (synonymous,'private_polymorphism_1',frequency_1>frequency_threshold)
                        syn = "FALSE"
                        if(synonymous):
                            syn = "TRUE"
                        row = [str(gene_id), str(codon_rank), syn, "private_polymorphism_1", str(frequency_1)]
                else:
                    if(P.get_clade_polymorphism(self.clade_2)):
                        if(P.get_clade_number_1(self.clade_1)!=0 or P.get_clade_number_2(self.clade_1)!=0):
                            self.syn_polymorphism[gene_id][codon_rank] = (synonymous,'private_polymorphism_2',frequency_2>frequency_threshold)
                            syn = "FALSE"
                            if(synonymous):
                                syn = "TRUE"
                            row = [str(gene_id), str(codon_rank), syn, "private_polymorphism_2", str(frequency_2)]
                    elif(P.get_clade_number_1(self.clade_1)==0 and P.get_clade_number_2(self.clade_1)!=0 and P.get_clade_number_1(self.clade_2)!=0 and P.get_clade_number_2(self.clade_2)==0):
                        self.syn_polymorphism[gene_id][codon_rank] = (synonymous,'fixed_difference',False)
                        syn = "FALSE"
                        if(synonymous):
                            syn = "TRUE"
                        row = [str(gene_id), str(codon_rank), syn, "fixed_difference", ""]
                    elif(P.get_clade_number_1(self.clade_2)==0 and P.get_clade_number_2(self.clade_2)!=0 and P.get_clade_number_1(self.clade_1)!=0 and P.get_clade_number_2(self.clade_1)==0):
                        self.syn_polymorphism[gene_id][codon_rank] = (synonymous,'fixed_difference',False)
                        syn = "FALSE"
                        if(synonymous):
                            syn = "TRUE"
                        row = [str(gene_id), str(codon_rank), syn, "fixed_difference", ""]
                if(len(row)>0):
                    List_of_lists += [row]
        csv = File("results/Syn_pol_"+self.clade_1+".csv")
        csv.put_csv_content(List_of_lists)
        File.write_file(csv)
                
    def run_vos_test(self, dict_polymorphisms, interval, specie=None): # A TESTER
        '''Method running the Vos test for the given clades.'''
        self.vos_test.polymorphism_frequency(dict_polymorphisms, self.clade_1, self.clade_2)
        self.vos_test.test(interval)
        if(specie==None):
            self.vos_test.plot(label=(str(self.clade_1)+'/'+str(self.clade_2)))
        else:
            self.vos_test.plot(title='Vos test: '+str(specie), label=(str(self.clade_1)+'/'+str(self.clade_2)))
    
    def run_diversity_test(self, step): # A TESTER
        '''Method running the diversity test for the given clades.'''
        List_of_lists = self.diversity_test.test(self.genes, self.syn_polymorphism, step)
        self.diversity_test.plot(title='Diversity test ('+self.clade_1+'/'+self.clade_2+')')
        return List_of_lists
    
    def run_ehh_test(self, data, dict_polymorphism): # A TESTER
        '''Method running the EHH test for the given clades.'''
        List_of_lists = self.ehh_test.test(dict_polymorphism, self.syn_polymorphism, self.clade_1, self.clade_2, data)
        self.ehh_test.plot(title='EHH test ('+self.clade_1+'/'+self.clade_2+')')
        return List_of_lists
    
    def run_sweep_test(self, step): # A TESTER
        '''Method running the sweep test for the given clades.'''
        List_of_lists = self.sweep_test.test(self.genes, self.syn_polymorphism, step)
        self.sweep_test.plot(title='Sweep test ('+self.clade_1+'/'+self.clade_2+')')
        return List_of_lists
        
    def run_MK_test(self,iterations): # A TESTER
        '''Method running the MK test for the given clades.'''
        self.mk_test.test(self.syn_polymorphism)
        self.mk_test.bootstrap(self.syn_polymorphism, iterations)
        print(self.clade_1+'/'+self.clade_2)
        print(self.mk_test)
        print('-----------------')
    
    def run_Pi(self, dict_genes, dict_data,specie,number): #DOC/TEST
        List_of_lists = self.pi.initialize_Pi(self.syn_polymorphism,dict_genes, dict_data, self.clade_1, self.clade_2)
        csv = File("results/Pi_sequences_"+specie+"_"+self.clade_1+".csv")
        csv.put_csv_content(List_of_lists)
        File.write_file(csv)
        #self.pi.initialize_Pi(dict_polymorphism,dict_genes, dict_data, self.clade_1, self.clade_2)
        #self.pi.plot(specie,self.clade_1)
        return self.pi.to_csv(specie, self.clade_1)
        #self.pi.initialize_categories(number)
        #self.pi.initialize_average_Pi(specie,self.clade_1,number)
    
    def run_tajima_s_d(self,dict_data, specie): #DOC/TEST
        List_of_lists = self.tajima_s_d.initializes_Tajima_s_D(self.syn_polymorphism, dict_data, self.clade_1)
        self.tajima_s_d.plot(specie,self.clade_1)
        return List_of_lists
    
    def run_ld(self,dict_data): #DOC/TEST
        csv = self.ld.initialize_LD(self.syn_polymorphism, dict_data, self.clade_1)
        return csv
    
    def run_h(self,dict_data): #DOC/TEST
        csv = self.ld.initialize_H(self.syn_polymorphism, dict_data, self.clade_1)
        return csv
            
class Dataset:
    '''Class gathering all the data and all the results of the different tests.'''
    
    def __init__(self, specie, clades=["No clades"]):
        '''Create a new instance of the Dataset class, specie must be a string, clades is a list of strings and is not mandatory (if there is only one clade, it can be left empty and will automatically set to ["No clades"]).'''
        if(type(specie) != str):
            raise TypeError('specie must be a string')
        if(type(clades) != list):
            raise TypeError('clade_names must be a list')
        for i in range(len(clades)):
            if(type(clades[i]) != str):
                raise TypeError('the element of the clade_names list must be strings')
        self.specie = specie
        self.clades = clades
        self.genes = dict()
        self.data = dict()
        self.polymorphisms = dict()
        self.statistics = dict()
    
    def __eq__(self,dataset):
        '''Method returning True if dataset is equal to self and False otherwise.'''
        return type(dataset)==Dataset and self.specie==dataset.specie and self.clades==dataset.clades and self.genes==dataset.genes and self.data==dataset.data and self.polymorphisms==dataset.polymorphisms and self.statistics==dataset.statistics
    
    def __ne__(self,dataset):
        '''Method returning True if dataset is unequal to self and False otherwise.'''
        return type(dataset)!=Dataset or self.specie!=dataset.specie or self.clades!=dataset.clades or self.genes!=dataset.genes or self.data!=dataset.data or self.polymorphisms!=dataset.polymorphisms or self.statistics!=dataset.statistics
    
    def get_specie(self):
        '''Method returning specie'''
        return self.specie
    
    def get_clades(self):
        '''Method returning clades'''
        return self.clades
    
    def get_genes(self):
        '''Method returning genes'''
        return self.genes
    
    def get_data(self): 
        '''Method returning data'''
        return self.data
    
    def get_polymorphisms(self):
        '''Method returning polymorphisms'''
        return self.polymorphisms
    
    def get_statistics(self):
        '''Method returning statistics'''
        return self.statistics
    
    def initialize_data(self, file, folders):
        '''Read the data in folders_names and initializes self.data, folders list must be in the same order than clades.'''
        if(type(file)!=str):
            raise TypeError('file must be a string')
        if(type(folders)!=list):
            raise TypeError('folders_names must be a list')  
        if(len(folders)!=len(self.clades)):
            raise ValueError('folders_names must have the same length than clades') 
        for i in range(len(folders)):
            if(type(folders[i])!=str):
                raise TypeError('folders_names must be a list of strings') 
        F = File(file)
        F.read_content()
        files_list = F.get_content()
        List_of_lists = [["Gene_id","Length"]]
        List_data = [["Gene_id", "Folder", "Sequence_id", "Same_length", "GC_content"]]
        for i in range(len(files_list)):
            row = []
            gene_id = int(files_list[i][9:15])
            for j in range(len(folders)):
                fasta_file = folders[j]+'/'+files_list[i]
                if(gene_id not in self.genes):
                    gene = Gene(gene_id, -1)
                else:
                    gene = self.genes[gene_id]
                data_from_fasta_file = Data.data_from_fasta_file(gene, self.clades[j], fasta_file)
                data_list = data_from_fasta_file[0]
                if(gene_id not in self.genes): 
                    self.genes[gene_id] = data_from_fasta_file[1]
                    self.data[gene_id] = []
                    row = [str(gene_id), str(data_from_fasta_file[1].number_codons*3)]
                    List_of_lists += [row]
                self.data[gene_id] += data_list
                for k in range(len(data_list)):
                    List_data += [[str(gene_id), str(folders[j]), str(k), str(data_list[k].same_length), str(data_list[k].GC_content)]]
        csv = File("results/Genes_"+self.specie+".csv")
        csv.put_csv_content(List_of_lists)
        File.write_file(csv)
        csv_2 = File("results/Data_"+self.specie+".csv")
        csv_2.put_csv_content(List_data)
        File.write_file(csv_2)
        
    
    def initialize_polymorphisms(self, threshold):
        '''Read the data in self.data and initializes self.polymorphism with two-codon polymorphisms or fixed differences. A sequence is taken into account only if its length is equal to the reference length of the gene. A new instance is added to self.polymorphism only if the number of sequences containing the polymorphism is superior to threshold in each clade.'''
        gene_ids = self.genes.keys()
        number_clades = len(self.clades)
        total = 0 ###
        poly_2 = 0 ###
        poly_autre = 0 ###
        for gene_id in gene_ids:
            if(gene_id not in self.polymorphisms):
                self.polymorphisms[gene_id] = []
            number_codons = self.genes[gene_id].get_number_codons()
            number_sequences = len(self.data[gene_id])
            for j in range(number_codons):
                total += 1 ###
                list_codons = []
                table = np.zeros([number_clades, 2])
                pb = False
                for l in range(number_sequences):
                    if(self.data[gene_id][l].get_same_length()):
                        codon = self.data[gene_id][l].get_sequence()[j*3:(j+1)*3].lower()
                        clade = self.data[gene_id][l].get_clade()
                        if(Codons.is_codon(codon)):
                            if(codon not in list_codons):
                                list_codons += [codon]
                                if(len(list_codons)>2):
                                    poly_autre += 1 ###
                                    break
                            column = list_codons.index(codon)
                            row = self.clades.index(clade)
                            table[row,column] += 1
#                        else:
#                            pb = True
#                            break
                if(len(list_codons)==2 and not pb):
                    poly_2 += 1 ###
                    gene = self.genes[gene_id]
                    codon_rank = j*3
                    clades = self.get_clades()
                    codons = Codons(list_codons[0], list_codons[1])
                    number_1 = list(table[:,0])
                    thresholds = [0 for i in range(len(number_1))]
                    for n in range(len(number_1)):
                        number_1[n] = int(number_1[n])
                        thresholds[n] += number_1[n]
                    number_2 = list(table[:,1])
                    for n in range(len(number_2)):
                        number_2[n] = int(number_2[n])
                        thresholds[n] += number_2[n]
                    test_thresholds = True
                    for n in range(len(thresholds)):
                        #print(thresholds[n])
                        test_thresholds = test_thresholds and thresholds[n]>threshold
                    if(test_thresholds):
                        P = Polymorphism(gene, codon_rank, clades, codons, number_1, number_2)
                        self.polymorphisms[gene_id] += [P]
        print(total)
        print(poly_2/total*100)
        print(poly_autre/total*100)
        print('---------')
    
    def initialize_statistics(self): 
        '''Read the data in self.polymorphisms and self.genes and initializes self.statistics.'''
        polymorphisms = self.get_polymorphisms()
        genes = self.get_genes()
        for clade_1 in self.get_clades():
            for clade_2 in self.get_clades():
                if(clade_1 != clade_2):
                    key = (clade_1, clade_2)
                    stats = Statistics(clade_1, clade_2, genes)
                    stats.initialize_syn_polymorphism(polymorphisms)
                    self.statistics[key] = stats
        
    def vos_test(self, file, folders, interval=0.1, threshold=10): # Ecrire les résultats dans des fichiers csv  # A TESTER
        '''Method running the Vos test for all the clades.'''
        self.initialize_data(file, folders)
        self.initialize_polymorphisms(threshold)
        self.initialize_statistics()
        plt.figure()
        for key in self.statistics:
            self.statistics[key].run_vos_test(self.polymorphisms, interval, specie=self.specie)
        plt.legend()
    
    def diversity_test(self, file, folders, step=100, threshold=9): # Ecrire les résultats dans des fichiers csv  # A TESTER
        '''Method running the diversity test for all the clades.'''
        self.initialize_data(file, folders)
        self.initialize_polymorphisms(threshold)
        self.initialize_statistics()
        for key in self.statistics:
            List_of_lists = self.statistics[key].run_diversity_test(step)
            csv = File("results/Diversity_"+self.specie+"_"+str(key)+".csv")
            csv.put_csv_content(List_of_lists)
            File.write_file(csv)
    
    def ehh_test(self, file, folders, threshold=4): # Ecrire les résultats dans des fichiers csv  # A TESTER
        '''Method running the ehh test for all the clades.'''
        self.initialize_data(file, folders)
        self.initialize_polymorphisms(threshold)
        self.initialize_statistics()
        for key in self.statistics:
            List_of_lists = self.statistics[key].run_ehh_test(self.data, self.polymorphisms)
            csv = File("results/EHH_"+self.specie+"_"+str(key)+".csv")
            csv.put_csv_content(List_of_lists)
            File.write_file(csv)
    
    def sweep_test(self, file, folders, step=100, threshold=10): # Ecrire les résultats dans des fichiers csv  # A TESTER
        '''Method running the diversity test for all the clades.'''
        self.initialize_data(file, folders)
        self.initialize_polymorphisms(threshold)
        self.initialize_statistics()
        for key in self.statistics:
            List_of_lists = self.statistics[key].run_sweep_test(step)
            csv = File("results/Sweep_"+self.specie+"_"+str(key)+".csv")
            csv.put_csv_content(List_of_lists)
            File.write_file(csv)
    
    def MK_test(self, file, folders, threshold=10, iterations=1000): # Ecrire les résultats dans des fichiers csv  # A TESTER
        '''Method running the MK test for all the clades.'''
        self.initialize_data(file, folders)
        self.initialize_polymorphisms(threshold)
        self.initialize_statistics()
        for key in self.statistics:
            self.statistics[key].run_MK_test(iterations)
    
    def all_tests(self, file, folders, threshold=10, interval=0.1, step=100, iterations=1000):
        self.initialize_data(file, folders)
        self.initialize_polymorphisms(threshold)
        self.initialize_statistics()
        plt.figure()
        for key in self.statistics:
            self.statistics[key].run_vos_test(self.polymorphisms, interval, specie=self.specie)
        plt.legend()
        for key in self.statistics:
            self.statistics[key].run_diversity_test(step)
            self.statistics[key].run_ehh_test(self.data, self.polymorphisms)
            self.statistics[key].run_sweep_test(step)
            self.statistics[key].run_MK_test(iterations)
    
    def Pi(self,file, folders, threshold=-1,number=10):#DOC/TEST
        self.initialize_data(file, folders)
        self.initialize_polymorphisms(threshold)
        self.initialize_statistics()
        List_of_lists = [["Specie", "Clade", "Gene_id", "Pi_s", "Pi_n", "Pi_s_1", "Pi_s_2"]]
        for key in self.statistics:
            List_of_lists += self.statistics[key].run_Pi(self.genes, self.data, self.specie,number)
            #List_of_lists += self.statistics[key].run_Pi(self.polymorphisms,self.genes, self.data, self.specie,number)
        csv = File("results/Pi_Syn_pol_"+self.specie+".csv")
        #print(List_of_lists)
        csv.put_csv_content(List_of_lists)
        File.write_file(csv)
    
    def Tajima_s_D(self,file, folders, threshold=10):#DOC/TEST
        self.initialize_data(file, folders)
        self.initialize_polymorphisms(threshold)
        self.initialize_statistics()
        for key in self.statistics:
            List_of_lists = self.statistics[key].run_tajima_s_d(self.data, self.specie)
            csv = File("results/Tajima_s_D_"+self.specie+"_"+str(key)+".csv")
            csv.put_csv_content(List_of_lists)
            File.write_file(csv)
            
    def LD(self,file, folders, threshold=10):#DOC/TEST
        self.initialize_data(file, folders)
        self.initialize_polymorphisms(threshold)
        self.initialize_statistics()
        for key in self.statistics:
            LD_lists = self.statistics[key].run_ld(self.data)
            csv = File("results/LD_"+self.specie+"_"+str(key)+".csv")
            csv.put_csv_content(LD_lists)
            File.write_file(csv)
    
    def H(self,file, folders, threshold=-1):#DOC/TEST
        self.initialize_data(file, folders)
        self.initialize_polymorphisms(threshold)
        self.initialize_statistics()
        for key in self.statistics:
            H_lists = self.statistics[key].run_h(self.data)
            csv = File("results/H_2_"+self.specie+"_"+str(key)+".csv")
            csv.put_csv_content(H_lists)
            File.write_file(csv)

            
            
            
            
    
            
        
        
        
        
        
        
        
        
        
        
        
