# Supplementary material for: The comparative population genetics of Neisseria meningitidis and Neisseria gonorrhoeae
Source: PeerJ. 2019 Jun 27;7:e7216. doi: 10.7717/peerj.7216 (PMC6599670; doi:10.7717/peerj.7216)
Supplement: Supplemental Information 1 — The code required to assemble the datasets from the genomes and then perform all of the analyses. [file peerj-07-7216-s001.zip › Code/tests.py]

#!/usr/bin/env python3
# -*- coding: utf-8 -*-
"""
Created on Mon May 14 09:05:55 2018

@author: Lucile Vigué
"""
import unittest
from selection import Gene, Data, Codons, Polymorphism, Syn_Polymorphism, Vos_test, Diversity_test, EHH_test, NCD_test, MK_test, Pi, Tajima_s_D, LD, Statistics, Dataset

class GeneTest(unittest.TestCase):
    '''Class to test the Gene class.'''
    
    def setUp(self):
        '''Initialize tests.'''
        self.gene = Gene(10, 123)
    
    def test_init(self):
        '''Test Gene(gene_id, number_codons).'''
        with self.assertRaises(TypeError):
            Gene('a', 124)
        with self.assertRaises(TypeError):
            Gene(14, 156.0)
        self.assertEqual(self.gene.id,10)
        self.assertEqual(self.gene.number_codons,123)
            
    def test_eq(self):
         '''Test Gene.__eq__(self, gene).'''
         self.assertTrue(self.gene==Gene(10, 123))
         self.assertFalse(self.gene==1)
         self.assertFalse(self.gene==Gene(20, 123))
         self.assertFalse(self.gene==Gene(10, 113))
         self.assertFalse(self.gene==Gene(20, 113))
    
    def test_ne(self):
         '''Test Gene.__eq__(self, gene).'''
         self.assertFalse(self.gene!=Gene(10, 123))
         self.assertTrue(self.gene!=1)
         self.assertTrue(self.gene!=Gene(20, 123))
         self.assertTrue(self.gene!=Gene(10, 113))
         self.assertTrue(self.gene!=Gene(20, 113))
         
    def test_repr(self):
        '''Test Gene.__repr__(self).'''
        self.assertEqual(repr(self.gene), "gene 10 with 123 codons")
    
    def test_str(self):
        '''Test Gene.__str__(self).'''
        self.assertEqual(str(self.gene), "gene 10 with 123 codons")
        
    def test_get_id(self):
        '''Test Gene.get_id(self).'''
        self.assertEqual(self.gene.get_id(), 10)
    
    def test_get_number_codons(self):
        '''Test Gene.get_number_codons(self).'''
        self.assertEqual(self.gene.get_number_codons(), 123)
    
    def test_to_csv(self):
        '''Test Gene.to_csv(self).'''
        csv = self.gene.to_csv()
        self.assertEqual(csv[0], '"Gene_id","Number_of_codons"')
        self.assertEqual(csv[1], ['"10","123"'])

class DataTest(unittest.TestCase):
    '''Class to test the Data class.'''
    
    def setUp(self):
        '''Initialize tests.'''
        gene = Gene(10, 11)
        self.data_1 = Data(gene, 'Clade_1', 'ATGAAGTGATTTGTAATGGGATTGGTTTATGAT')
        self.data_2  = Data(gene, 'Clade_1', 'ATGAAGTGATTTGTAATGGGATTGGTTTATGATTTT')
    
    def test_init(self):
        '''Test Data(gene, clade, sequence).'''
        with self.assertRaises(TypeError):
            Data('a', 'Clade_1', 'ATGAAGTGATTTGTAATGGGATTGGTTTATGAT')
        with self.assertRaises(TypeError):
            Data(Gene(10, 11), 10, 'ATGAAGTGATTTGTAATGGGATTGGTTTATGAT')
        with self.assertRaises(TypeError):
            Data(Gene(10, 123), 'Clade_1', True)
        self.assertEqual(self.data_1.gene,Gene(10, 11))
        self.assertEqual(self.data_1.clade,'Clade_1')
        self.assertEqual(self.data_1.sequence,'ATGAAGTGATTTGTAATGGGATTGGTTTATGAT')
        self.assertTrue(self.data_1.same_length)
        self.assertEqual(self.data_2.gene,Gene(10, 11))
        self.assertEqual(self.data_2.clade,'Clade_1')
        self.assertEqual(self.data_2.sequence,'ATGAAGTGATTTGTAATGGGATTGGTTTATGATTTT')
        self.assertFalse(self.data_2.same_length)
    
    def test_eq(self):
        '''Test Data.__eq__(self, data).'''
        self.assertTrue(self.data_1==Data(Gene(10,11), 'Clade_1', 'ATGAAGTGATTTGTAATGGGATTGGTTTATGAT'))
        self.assertFalse(self.data_1=='Data')
        self.assertFalse(self.data_1==Data(Gene(12,11), 'Clade_1', 'ATGAAGTGATTTGTAATGGGATTGGTTTATGAT'))
        self.assertFalse(self.data_1==Data(Gene(10,111), 'Clade_1', 'ATGAAGTGATTTGTAATGGGATTGGTTTATGAT'))
        self.assertFalse(self.data_1==Data(Gene(10,11), 'Clade_2', 'ATGAAGTGATTTGTAATGGGATTGGTTTATGAT'))
        self.assertFalse(self.data_1==Data(Gene(10,11), 'Clade_1', 'ATGAAGTGATTAGTAATGGGATTGGTTTATGAT'))
        self.assertFalse(self.data_1==Data(Gene(10,11), 'Clade_1', 'ATGAAGTGATTTGTAATGGGATTGGTTTATGA'))
        
    def test_ne(self):
        '''Test Data.__ne__(self, data).'''
        self.assertFalse(self.data_1!=Data(Gene(10,11), 'Clade_1', 'ATGAAGTGATTTGTAATGGGATTGGTTTATGAT'))
        self.assertTrue(self.data_1!='Data')
        self.assertTrue(self.data_1!=Data(Gene(12,11), 'Clade_1', 'ATGAAGTGATTTGTAATGGGATTGGTTTATGAT'))
        self.assertTrue(self.data_1!=Data(Gene(10,111), 'Clade_1', 'ATGAAGTGATTTGTAATGGGATTGGTTTATGAT'))
        self.assertTrue(self.data_1!=Data(Gene(10,11), 'Clade_2', 'ATGAAGTGATTTGTAATGGGATTGGTTTATGAT'))
        self.assertTrue(self.data_1!=Data(Gene(10,11), 'Clade_1', 'ATGAAGTGATTAGTAATGGGATTGGTTTATGAT'))
        self.assertTrue(self.data_1!=Data(Gene(10,11), 'Clade_1', 'ATGAAGTGATTTGTAATGGGATTGGTTTATGA'))
    
    def test_repr(self):
        '''Test Data.__repr__(self).'''
        self.assertEqual(repr(self.data_1), "data object of gene 10 with 11 codons, with ATGAAGTGATTTGTAATGGGATTGGTTTATGAT sequence, from Clade_1, with same_length value equal to True")
        self.assertEqual(repr(self.data_2), "data object of gene 10 with 11 codons, with ATGAAGTGATTTGTAATGGGATTGGTTTATGATTTT sequence, from Clade_1, with same_length value equal to False")

    def test_str(self):
        '''Test Data.__str__(self).'''
        self.assertEqual(repr(self.data_1), "data object of gene 10 with 11 codons, with ATGAAGTGATTTGTAATGGGATTGGTTTATGAT sequence, from Clade_1, with same_length value equal to True")
        self.assertEqual(repr(self.data_2), "data object of gene 10 with 11 codons, with ATGAAGTGATTTGTAATGGGATTGGTTTATGATTTT sequence, from Clade_1, with same_length value equal to False")
            
    def test_get_gene(self):
        '''Test Data.get_gene(self).'''
        self.assertEqual(self.data_1.get_gene(),Gene(10,11))
        
    def test_get_clade(self):
        '''Test Data.get_clade(self).'''
        self.assertEqual(self.data_1.get_clade(), 'Clade_1')
    
    def test_get_sequence(self):
        '''Test Data.get_sequence(self).'''
        self.assertEqual(self.data_1.get_sequence(), 'ATGAAGTGATTTGTAATGGGATTGGTTTATGAT')
    
    def test_get_same_length(self):
        '''Test Data.get_same_length(self).'''
        self.assertTrue(self.data_1.get_same_length())
        self.assertFalse(self.data_2.get_same_length())
    
    def test_data_from_fasta_file(self):
        '''Test Data.data_from_fasta_file(gene_id, clade, fasta_file).'''
        gene = Gene(0,-1)
        clade = 'Clade_1'
        fasta_file = 'tests/Test_clade1/ortholog_000000.nt_ali.Bacillus.fasta'
        result = Data.data_from_fasta_file(gene, clade, fasta_file)
        data_list = result[0]
        gene = result[1]
        self.assertEqual(len(data_list), 2)
        data_0 = Data(Gene(0,40), 'Clade_1', 'TTGGAAAATATCTCTGATTTATGGAATAGTGCCTTAAAAGAATTAGAAAAAAAGGTAAGCAAGCCTAGTTATGAAACATGGTTAAAATCAACAACGGCTCATAACTTGAAGAAAGACGTA')
        data_1 = Data(Gene(0,40), 'Clade_1', 'TTGGAAATTATCTCTGATTTATGGAATAGTGCCTTAAAAGAATTAGAAAAAAAGGTAAGCAAGCCTAGTTATGAAACATGGTTAAAATCAACAACGGCTCATAACTTGAAGAAAGACGTA')
        self.assertTrue(data_list[0]==data_0)
        self.assertTrue(data_list[1]==data_1)
        self.assertTrue(gene==Gene(0,40))
        self.assertTrue(data_list[0].get_same_length())
        self.assertTrue(data_list[1].get_same_length())
        gene = Gene(0,41)
        clade = 'Clade_1'
        fasta_file = 'tests/Test_clade1/ortholog_000000.nt_ali.Bacillus.fasta'
        result = Data.data_from_fasta_file(gene, clade, fasta_file)
        data_list = result[0]
        gene = result[1]
        self.assertEqual(len(data_list), 2)
        data_0 = Data(Gene(0,41), 'Clade_1', 'TTGGAAAATATCTCTGATTTATGGAATAGTGCCTTAAAAGAATTAGAAAAAAAGGTAAGCAAGCCTAGTTATGAAACATGGTTAAAATCAACAACGGCTCATAACTTGAAGAAAGACGTA')
        data_1 = Data(Gene(0,41), 'Clade_1', 'TTGGAAATTATCTCTGATTTATGGAATAGTGCCTTAAAAGAATTAGAAAAAAAGGTAAGCAAGCCTAGTTATGAAACATGGTTAAAATCAACAACGGCTCATAACTTGAAGAAAGACGTA')
        self.assertTrue(data_list[0]==data_0)
        self.assertTrue(data_list[1]==data_1)
        self.assertTrue(gene==Gene(0,41))
        self.assertFalse(data_list[0].get_same_length())
        self.assertFalse(data_list[1].get_same_length())
    
    def test_to_csv(self):
        '''Test Data.to_csv(self).'''
        csv_1 = self.data_1.to_csv()
        self.assertEqual(csv_1[0], '"Gene_id","Number_of_codons","Clade","Sequence","Same_length"')
        self.assertEqual(csv_1[1], ['"10","11","Clade_1","ATGAAGTGATTTGTAATGGGATTGGTTTATGAT","True"'])
        csv_2 = self.data_2.to_csv()
        self.assertEqual(csv_2[0], '"Gene_id","Number_of_codons","Clade","Sequence","Same_length"')
        self.assertEqual(csv_2[1], ['"10","11","Clade_1","ATGAAGTGATTTGTAATGGGATTGGTTTATGATTTT","False"'])
        
class CodonsTest(unittest.TestCase):
    '''Class to test the Codons class.'''
    
    def setUp(self):
        '''Initialize tests.'''
        self.codons_1 = Codons('atg', 'AAG')
        self.codons_2 = Codons('atc', 'ATA')
    
    def test_is_synonymous(self):
        '''Test Codons.is_synonymous(codon_1, codon_2).'''
        self.assertFalse(Codons.is_synonymous('at', 'AAG'))
        self.assertFalse(Codons.is_synonymous('atg', 'a-g'))
        self.assertFalse(Codons.is_synonymous('gtd', 'azt'))
        self.assertFalse(Codons.is_synonymous('atg', 'AAG'))
        self.assertFalse(Codons.is_synonymous('atg', 'aag'))
        self.assertTrue(Codons.is_synonymous('ATT', 'atc'))
        self.assertTrue(Codons.is_synonymous('ATT', 'ATC'))
    
    def test_init_(self):  
        '''Test Codons(codon_1, codon_2).'''
        with self.assertRaises(TypeError):
            Codons(True, 'ATG')
        with self.assertRaises(TypeError):
            Codons('AAG', 2)
        with self.assertRaises(ValueError):
            Codons('AATG', 'ATG')
        with self.assertRaises(ValueError):
            Codons('atg', 'aatg')
        self.assertEqual(self.codons_1.codon_1,'atg')
        self.assertEqual(self.codons_1.codon_2,'aag')
        self.assertEqual(self.codons_1.synonymous,False)
        self.assertEqual(self.codons_2.codon_1,'atc')
        self.assertEqual(self.codons_2.codon_2,'ata')
        self.assertEqual(self.codons_2.synonymous,True)
    
    def test_eq(self):
        '''Test Codons.__eq__(self, data).'''
        self.assertTrue(self.codons_1==Codons('atg', 'AAG'))
        self.assertTrue(self.codons_1==Codons('aTg', 'AAG'))
        self.assertTrue(self.codons_1==Codons('ATG', 'AAG'))
        self.assertTrue(self.codons_1==Codons('atg', 'AAg'))
        self.assertTrue(self.codons_1==Codons('atg', 'aag'))
        self.assertFalse(self.codons_1==['atg', 'AAG'])
        self.assertFalse(self.codons_1==Codons('AAA', 'AAG'))
        self.assertFalse(self.codons_1==Codons('AAG', 'atg'))
        self.assertFalse(self.codons_1==self.codons_2)

    def test_ne(self):
        '''Test Codons.__ne__(self, data).'''
        self.assertFalse(self.codons_1!=Codons('atg', 'AAG'))
        self.assertFalse(self.codons_1!=Codons('aTg', 'AAG'))
        self.assertFalse(self.codons_1!=Codons('ATG', 'AAG'))
        self.assertFalse(self.codons_1!=Codons('atg', 'AAg'))
        self.assertFalse(self.codons_1!=Codons('atg', 'aag'))
        self.assertTrue(self.codons_1!=['atg', 'AAG'])
        self.assertTrue(self.codons_1!=Codons('AAA', 'AAG'))
        self.assertTrue(self.codons_1!=Codons('AAG', 'atg'))
        self.assertTrue(self.codons_1!=self.codons_2)
    
    def test_repr(self):
        '''Test Data.__repr__(self).'''
        self.assertEqual(repr(self.codons_1), "non-synonymous codons (atg,aag)")
        self.assertEqual(repr(self.codons_2), "synonymous codons (atc,ata)")
        
    def test_str(self):
        '''Test Data.__str__(self).'''
        self.assertEqual(str(self.codons_1), "non-synonymous codons (atg,aag)")
        self.assertEqual(str(self.codons_2), "synonymous codons (atc,ata)")
    
    def test_get_codon_1(self):
        '''Test Codons.get_codon_1(self).'''
        self.assertEqual(self.codons_1.get_codon_1(), 'atg')
        
    def test_get_codon_2(self):
        '''Test Codons.get_codon_2(self).'''
        self.assertEqual(self.codons_1.get_codon_2(), 'aag')

    def test_get_synonymous(self):
        '''Test Codons.get_synonymous(self).'''
        self.assertFalse(self.codons_1.get_synonymous())
        self.assertTrue(self.codons_2.get_synonymous())
    
    def test_is_codon(self):
        '''Test Codons.is_codon(string).'''
        self.assertFalse(Codons.is_codon('AAAT'))
        self.assertFalse(Codons.is_codon('a-g'))
        self.assertFalse(Codons.is_codon('ajg'))
        self.assertTrue(Codons.is_codon('ATG'))
        self.assertTrue(Codons.is_codon('gag'))
    
    def test_to_csv(self):
        csv_1 = self.codons_1.to_csv()
        self.assertEqual(csv_1[0], '"Codon_1","Codon_2","Synonymous"')
        self.assertEqual(csv_1[1], ['"atg","aag","False"'])
        csv_2 = self.codons_2.to_csv()
        self.assertEqual(csv_2[0], '"Codon_1","Codon_2","Synonymous"')
        self.assertEqual(csv_2[1], ['"atc","ata","True"'])

class PolymorphismTest(unittest.TestCase):
    '''Class to test the Polymorphism class.'''
    
    def setUp(self):
        '''Initialize tests.'''
        self.polymorphism_1 = Polymorphism(Gene(10, 123), 121, ['Clade_1', 'Clade_2', 'Clade_3'], Codons('atg', 'AAG'), [1,4,5], [6,0,3])
        self.polymorphism_2 = Polymorphism(Gene(10, 123), 121, ['Clade_1', 'Clade_2'], Codons('ATT', 'atc'), [1,4], [3,0])
    
    def test_init_(self):
        '''Test Polymorphism(gene, codon_rank, clades, codons, number_1, number_2).'''
        with self.assertRaises(TypeError):
            Polymorphism('test', 121, ['Clade_1', 'Clade_2'], Codons('atg', 'AAG'), [1,4], [3,0])
        with self.assertRaises(TypeError):
            Polymorphism(Gene(10, 123), '121', ['Clade_1', 'Clade_2'], Codons('atg', 'AAG'), [1,4], [3,0])
        with self.assertRaises(TypeError):
            Polymorphism(Gene(10, 123), 121, 'Clade_1', Codons('atg', 'AAG'), [1,4], [3,0])
        with self.assertRaises(TypeError):
            Polymorphism(Gene(10, 123), 121, ['Clade_1', 2], Codons('atg', 'AAG'), [1,4], [3,0])
        with self.assertRaises(TypeError):
            Polymorphism(Gene(10, 123), 121, ['Clade_1', 'Clade_2'], 'ATG', [1,4], [3,0])
        with self.assertRaises(TypeError):
            Polymorphism(Gene(10, 123), 121, ['Clade_1', 'Clade_2'], Codons('atg', 'AAG'), 1, [3,0])
        with self.assertRaises(TypeError):
            Polymorphism(Gene(10, 123), 121, ['Clade_1', 'Clade_2'], Codons('atg', 'AAG'), [1,'4'], [3,0])
        with self.assertRaises(TypeError):
            Polymorphism(Gene(10, 123), 121, ['Clade_1', 'Clade_2'], Codons('atg', 'AAG'), [1,4], 3)
        with self.assertRaises(TypeError):
            Polymorphism(Gene(10, 123), 121, ['Clade_1', 'Clade_2'], Codons('atg', 'AAG'), [1,4], ['3',0])
        with self.assertRaises(ValueError):
            Polymorphism(Gene(10, 123), 121, ['Clade_1', 'Clade_2'], Codons('atg', 'AAG'), [1,4,5], [3,0])
        with self.assertRaises(ValueError):
            Polymorphism(Gene(10, 123), 121, ['Clade_1', 'Clade_2'], Codons('atg', 'AAG'), [1,4], [3])
        self.assertEqual(self.polymorphism_1.gene, Gene(10, 123))
        self.assertEqual(self.polymorphism_1.codon_rank, 121)
        self.assertEqual(self.polymorphism_1.clades, ['Clade_1', 'Clade_2', 'Clade_3'])
        self.assertEqual(self.polymorphism_1.codons, Codons('atg', 'AAG'))
        self.assertEqual(self.polymorphism_1.number_1, [1,4,5])
        self.assertEqual(self.polymorphism_1.number_2, [6,0,3])
        self.assertEqual(self.polymorphism_1.frequencies, [1/7,0,3/8])
        self.assertEqual(self.polymorphism_1.polymorphism, [True,False,True])
            
    def test_eq(self):
        '''Test Polymorphism.__eq__(self, polymorphism).'''
        self.assertTrue(self.polymorphism_1==Polymorphism(Gene(10, 123), 121, ['Clade_1', 'Clade_2', 'Clade_3'], Codons('atg', 'AAG'), [1,4,5], [6,0,3]))
        self.assertFalse(self.polymorphism_1==True)
        self.assertFalse(self.polymorphism_1==Polymorphism(Gene(11,123), 121, ['Clade_1', 'Clade_2', 'Clade_3'], Codons('atg', 'AAG'), [1,4,5], [6,0,3]))
        self.assertFalse(self.polymorphism_1==Polymorphism(Gene(10, 12), 121, ['Clade_1', 'Clade_2', 'Clade_3'], Codons('atg', 'AAG'), [1,4,5], [6,0,3]))
        self.assertFalse(self.polymorphism_1==Polymorphism(Gene(10, 123), 12, ['Clade_1', 'Clade_2', 'Clade_3'], Codons('atg', 'AAG'), [1,4,5], [6,0,3]))
        self.assertFalse(self.polymorphism_1==Polymorphism(Gene(10, 123), 121, ['Clade_3', 'Clade_2', 'Clade_3'], Codons('atg', 'AAG'), [1,4,5], [6,0,3]))
        self.assertFalse(self.polymorphism_1==Polymorphism(Gene(10, 123), 121, ['Clade_1', 'Clade_4', 'Clade_3'], Codons('atg', 'AAG'), [1,4,5], [6,0,3]))
        self.assertFalse(self.polymorphism_1==Polymorphism(Gene(10, 123), 121, ['Clade_1', 'Clade_2', 'Clade_3'], Codons('AAA', 'AAG'), [1,4,5], [6,0,3]))
        self.assertFalse(self.polymorphism_1==Polymorphism(Gene(10, 123), 121, ['Clade_1', 'Clade_2', 'Clade_3'], Codons('atg', 'AAG'), [1,4,4], [6,0,3]))
        self.assertFalse(self.polymorphism_1==Polymorphism(Gene(10, 123), 121, ['Clade_1', 'Clade_2', 'Clade_3'], Codons('atg', 'AAG'), [1,4,5], [6,0,2]))
        self.assertFalse(self.polymorphism_1==self.polymorphism_2)
    
    def test_ne(self):
        '''Test Polymorphism.__ne__(self, polymorphism).'''
        self.assertFalse(self.polymorphism_1!=Polymorphism(Gene(10, 123), 121, ['Clade_1', 'Clade_2', 'Clade_3'], Codons('atg', 'AAG'), [1,4,5], [6,0,3]))
        self.assertTrue(self.polymorphism_1!=True)
        self.assertTrue(self.polymorphism_1!=Polymorphism(Gene(11,123), 121, ['Clade_1', 'Clade_2', 'Clade_3'], Codons('atg', 'AAG'), [1,4,5], [6,0,3]))
        self.assertTrue(self.polymorphism_1!=Polymorphism(Gene(10, 12), 121, ['Clade_1', 'Clade_2', 'Clade_3'], Codons('atg', 'AAG'), [1,4,5], [6,0,3]))
        self.assertTrue(self.polymorphism_1!=Polymorphism(Gene(10, 123), 12, ['Clade_1', 'Clade_2', 'Clade_3'], Codons('atg', 'AAG'), [1,4,5], [6,0,3]))
        self.assertTrue(self.polymorphism_1!=Polymorphism(Gene(10, 123), 121, ['Clade_3', 'Clade_2', 'Clade_3'], Codons('atg', 'AAG'), [1,4,5], [6,0,3]))
        self.assertTrue(self.polymorphism_1!=Polymorphism(Gene(10, 123), 121, ['Clade_1', 'Clade_4', 'Clade_3'], Codons('atg', 'AAG'), [1,4,5], [6,0,3]))
        self.assertTrue(self.polymorphism_1!=Polymorphism(Gene(10, 123), 121, ['Clade_1', 'Clade_2', 'Clade_3'], Codons('AAA', 'AAG'), [1,4,5], [6,0,3]))
        self.assertTrue(self.polymorphism_1!=Polymorphism(Gene(10, 123), 121, ['Clade_1', 'Clade_2', 'Clade_3'], Codons('atg', 'AAG'), [1,4,4], [6,0,3]))
        self.assertTrue(self.polymorphism_1!=Polymorphism(Gene(10, 123), 121, ['Clade_1', 'Clade_2', 'Clade_3'], Codons('atg', 'AAG'), [1,4,5], [6,0,2]))
        self.assertTrue(self.polymorphism_1!=self.polymorphism_2)
    
    def test_repr(self):
        '''Test Polymorphism.__repr__(self).'''
        self.assertEqual(repr(self.polymorphism_1), "non-synonymous codons (atg,aag) polymorphism on nucleotide 121 of gene 10 with 123 codons, studied clades are ['Clade_1', 'Clade_2', 'Clade_3'], numbers of sequences containing the first codon are [1, 4, 5], numbers of sequences containing the second codon are [6, 0, 3], minor allele frequencies are "+str([1/7, 0., 3/8])+", polymorphism is set to [True, False, True]")
        self.assertEqual(repr(self.polymorphism_2), "synonymous codons (att,atc) polymorphism on nucleotide 121 of gene 10 with 123 codons, studied clades are ['Clade_1', 'Clade_2'], numbers of sequences containing the first codon are [1, 4], numbers of sequences containing the second codon are [3, 0], minor allele frequencies are "+str([1/4, 0.])+", polymorphism is set to [True, False]")

    def test_str(self):
        '''Test Polymorphism.__str__(self).'''
        self.assertEqual(str(self.polymorphism_1), "non-synonymous codons (atg,aag) polymorphism on nucleotide 121 of gene 10 with 123 codons, studied clades are ['Clade_1', 'Clade_2', 'Clade_3'], numbers of sequences containing the first codon are [1, 4, 5], numbers of sequences containing the second codon are [6, 0, 3], minor allele frequencies are "+str([1/7, 0., 3/8])+", polymorphism is set to [True, False, True]")
        self.assertEqual(str(self.polymorphism_2), "synonymous codons (att,atc) polymorphism on nucleotide 121 of gene 10 with 123 codons, studied clades are ['Clade_1', 'Clade_2'], numbers of sequences containing the first codon are [1, 4], numbers of sequences containing the second codon are [3, 0], minor allele frequencies are "+str([1/4, 0.])+", polymorphism is set to [True, False]")

    def test_get_gene(self):
        '''Test Polymorphism.get_gene(self).'''
        self.assertEqual(self.polymorphism_1.get_gene(),Gene(10,123))
    
    def test_get_codon_rank(self):
        '''Test Polymorphism.get_codon_rank(self).'''
        self.assertEqual(self.polymorphism_1.get_codon_rank(), 121)
    
    def test_get_clades(self):
        '''Test Polymorphism.get_clades(self).'''
        self.assertEqual(self.polymorphism_1.get_clades(), ['Clade_1', 'Clade_2', 'Clade_3'])
        
    def test_get_codons(self):
        '''Test Polymorphism.get_codons(self).'''
        self.assertEqual(self.polymorphism_1.get_codons(), Codons('atg','aag'))
    
    def test_get_synonymous(self):
        '''Test Polymorphism.get_synonymous(self).'''
        self.assertFalse(self.polymorphism_1.get_synonymous())
        self.assertTrue(self.polymorphism_2.get_synonymous())
    
    def test_get_number_1(self):
        '''Test Polymorphism.get_number_1(self).'''
        self.assertEqual(self.polymorphism_1.get_number_1(), [1,4,5])
    
    def test_get_number_2(self):
        '''Test Polymorphism.get_number_2(self).'''
        self.assertEqual(self.polymorphism_1.get_number_2(), [6,0,3])
    
    def test_get_frequencies(self):
        '''Test Polymorphism.get_frequencies(self).'''
        self.assertEqual(self.polymorphism_1.get_frequencies(), [1/7, 0, 3/8])
    
    def test_get_polymorphism(self):
        '''Test Polymorphism.get_polymorphism(self).'''
        self.assertEqual(self.polymorphism_1.get_polymorphism(), [True, False, True])

    def test_get_clade_number_1(self):
        '''Test Polymorphism.get_clade_number_1(self,clade).'''
        with self.assertRaises(ValueError):
            self.polymorphism_1.get_clade_number_1('Clade')
        self.assertEqual(self.polymorphism_1.get_clade_number_1('Clade_1'),1)
        self.assertEqual(self.polymorphism_1.get_clade_number_1('Clade_2'),4)
        self.assertEqual(self.polymorphism_1.get_clade_number_1('Clade_3'),5)
        self.assertEqual(self.polymorphism_2.get_clade_number_1('Clade_1'),1)
        self.assertEqual(self.polymorphism_2.get_clade_number_1('Clade_2'),4)

    def test_get_clade_number_2(self):
        '''Test Polymorphism.get_clade_number_2(self,clade).'''
        with self.assertRaises(ValueError):
            self.polymorphism_1.get_clade_number_2('Clade')
        self.assertEqual(self.polymorphism_1.get_clade_number_2('Clade_1'),6)
        self.assertEqual(self.polymorphism_1.get_clade_number_2('Clade_2'),0)
        self.assertEqual(self.polymorphism_1.get_clade_number_2('Clade_3'),3)
        self.assertEqual(self.polymorphism_2.get_clade_number_2('Clade_1'),3)
        self.assertEqual(self.polymorphism_2.get_clade_number_2('Clade_2'),0)

    def test_get_clade_frequency(self):
        '''Test Polymorphism.get_clade_frequency(self,clade).'''
        with self.assertRaises(ValueError):
            self.polymorphism_1.get_clade_frequency('Clade')
        self.assertEqual(self.polymorphism_1.get_clade_frequency('Clade_1'),1/7)
        self.assertEqual(self.polymorphism_1.get_clade_frequency('Clade_2'),0)
        self.assertEqual(self.polymorphism_1.get_clade_frequency('Clade_3'),3/8)
        self.assertEqual(self.polymorphism_2.get_clade_frequency('Clade_1'),1/4)
        self.assertEqual(self.polymorphism_2.get_clade_frequency('Clade_2'),0)

    def test_get_clade_polymorphism(self):
        '''Test Polymorphism.get_clade_polymorphism(self,clade).'''
        with self.assertRaises(ValueError):
            self.polymorphism_1.get_clade_polymorphism('Clade')
        self.assertEqual(self.polymorphism_1.get_clade_polymorphism('Clade_1'),True)
        self.assertEqual(self.polymorphism_1.get_clade_polymorphism('Clade_2'),False)
        self.assertEqual(self.polymorphism_1.get_clade_polymorphism('Clade_3'),True)
        self.assertEqual(self.polymorphism_2.get_clade_polymorphism('Clade_1'),True)
        self.assertEqual(self.polymorphism_2.get_clade_polymorphism('Clade_2'),False)

    def test_to_csv(self):
        '''Test Polymorphism.to_csv(self).'''
        csv = self.polymorphism_1.to_csv()
        self.assertEqual(csv[0], '"Gene_id","Number_of_codons","Codon_rank","Clade","Codon_1","Codon_2","Synonymous","Number_1","Number_2","Frequency","Polymorphism"')
        self.assertEqual(csv[1], ['"10","123","121","Clade_1","atg","aag","False","1","6","'+str(1/7)+'","True"','"10","123","121","Clade_2","atg","aag","False","4","0","0.0","False"','"10","123","121","Clade_3","atg","aag","False","5","3","'+str(3/8)+'","True"'])    


class Syn_Polymorphism_Test(unittest.TestCase):
    '''Class to test the Syn_Polymorphism class.'''
    
    def setUp(self):
        '''Initialize tests.'''
        self.syn_pol_1 = Syn_Polymorphism(True, "shared_polymorphism")
        self.syn_pol_2 = Syn_Polymorphism(True, "shared_polymorphism", None)
        self.syn_pol_3 = Syn_Polymorphism(True, "shared_polymorphism", False)
        self.syn_pol_4 = Syn_Polymorphism(False, "shared_polymorphism")
        self.syn_pol_5 = Syn_Polymorphism(True, "private_polymorphism_1")
        self.syn_pol_6 = Syn_Polymorphism(True, "private_polymorphism_2",None)
        self.syn_pol_7 = Syn_Polymorphism(True, "fixed_difference")
        self.syn_pol_8 = Syn_Polymorphism(True, "shared_polymorphism", True)
        
    def test_init_(self):
        '''Test Syn_Polymorphism(synonymous, polymorphism, frequency).'''
        with self.assertRaises(TypeError):
            Syn_Polymorphism('True', "shared_polymorphism", False)
        with self.assertRaises(TypeError):
            Syn_Polymorphism(True, 1, False)
        with self.assertRaises(ValueError):
            Syn_Polymorphism(True, "polymorphism", False)
        with self.assertRaises(TypeError):
            Syn_Polymorphism(True, "shared_polymorphism", 'False')
        with self.assertRaises(TypeError):
            Syn_Polymorphism('True', "shared_polymorphism")
        with self.assertRaises(TypeError):
            Syn_Polymorphism(True, 1)
        with self.assertRaises(ValueError):
            Syn_Polymorphism(True, "polymorphism")
        self.assertEqual(self.syn_pol_1.synonymous,True)
        self.assertEqual(self.syn_pol_1.polymorphism,"shared_polymorphism")
        self.assertEqual(self.syn_pol_1.frequency,None)
        self.assertEqual(self.syn_pol_2.synonymous,True)
        self.assertEqual(self.syn_pol_2.polymorphism,"shared_polymorphism")
        self.assertEqual(self.syn_pol_2.frequency,None)
        self.assertEqual(self.syn_pol_3.synonymous,True)
        self.assertEqual(self.syn_pol_3.polymorphism,"shared_polymorphism")
        self.assertEqual(self.syn_pol_3.frequency,False)
    
    def test_eq(self):
        '''Test Syn_Polymorphism.__eq__(self,syn_pol).'''
        self.assertTrue(self.syn_pol_1==Syn_Polymorphism(True, "shared_polymorphism"))
        self.assertTrue(self.syn_pol_2==Syn_Polymorphism(True, "shared_polymorphism", None))
        self.assertTrue(self.syn_pol_3==Syn_Polymorphism(True, "shared_polymorphism", False))
        self.assertTrue(self.syn_pol_4==Syn_Polymorphism(False, "shared_polymorphism"))
        self.assertTrue(self.syn_pol_5==Syn_Polymorphism(True, "private_polymorphism_1"))
        self.assertTrue(self.syn_pol_6==Syn_Polymorphism(True, "private_polymorphism_2",None))
        self.assertTrue(self.syn_pol_7==Syn_Polymorphism(True, "fixed_difference"))
        self.assertTrue(self.syn_pol_8==Syn_Polymorphism(True, "shared_polymorphism", True))
        self.assertTrue(self.syn_pol_1==self.syn_pol_2)
        self.assertFalse(self.syn_pol_1==self.syn_pol_3)
        self.assertFalse(self.syn_pol_1==self.syn_pol_4)
        self.assertFalse(self.syn_pol_1==self.syn_pol_5)
        self.assertFalse(self.syn_pol_1==self.syn_pol_6)
        self.assertFalse(self.syn_pol_1==self.syn_pol_7)
        self.assertFalse(self.syn_pol_1==self.syn_pol_8)
        self.assertFalse(self.syn_pol_3==self.syn_pol_2)
        self.assertFalse(self.syn_pol_3==self.syn_pol_8)
    
    def test_ne(self):
        '''Test Syn_Polymorphism.__ne__(self,syn_pol).'''
        self.assertFalse(self.syn_pol_1!=Syn_Polymorphism(True, "shared_polymorphism"))
        self.assertFalse(self.syn_pol_2!=Syn_Polymorphism(True, "shared_polymorphism", None))
        self.assertFalse(self.syn_pol_3!=Syn_Polymorphism(True, "shared_polymorphism", False))
        self.assertFalse(self.syn_pol_4!=Syn_Polymorphism(False, "shared_polymorphism"))
        self.assertFalse(self.syn_pol_5!=Syn_Polymorphism(True, "private_polymorphism_1"))
        self.assertFalse(self.syn_pol_6!=Syn_Polymorphism(True, "private_polymorphism_2",None))
        self.assertFalse(self.syn_pol_7!=Syn_Polymorphism(True, "fixed_difference"))
        self.assertFalse(self.syn_pol_8!=Syn_Polymorphism(True, "shared_polymorphism", True))
        self.assertFalse(self.syn_pol_1!=self.syn_pol_2)
        self.assertTrue(self.syn_pol_1!=self.syn_pol_3)
        self.assertTrue(self.syn_pol_1!=self.syn_pol_4)
        self.assertTrue(self.syn_pol_1!=self.syn_pol_5)
        self.assertTrue(self.syn_pol_1!=self.syn_pol_6)
        self.assertTrue(self.syn_pol_1!=self.syn_pol_7)
        self.assertTrue(self.syn_pol_1!=self.syn_pol_8)
        self.assertTrue(self.syn_pol_3!=self.syn_pol_2)
        self.assertTrue(self.syn_pol_3!=self.syn_pol_8)
    
    def test_repr(self):
        '''Test Syn_Polymorphism.__repr__(self).'''
        self.assertEqual(repr(self.syn_pol_1),'Syn_Polymorphism object with synonymous=True, polymorphism=shared_polymorphism, frequency=None')
        self.assertEqual(repr(self.syn_pol_2),'Syn_Polymorphism object with synonymous=True, polymorphism=shared_polymorphism, frequency=None')
        self.assertEqual(repr(self.syn_pol_3),'Syn_Polymorphism object with synonymous=True, polymorphism=shared_polymorphism, frequency=False')
        self.assertEqual(repr(self.syn_pol_4),'Syn_Polymorphism object with synonymous=False, polymorphism=shared_polymorphism, frequency=None')
        self.assertEqual(repr(self.syn_pol_5),'Syn_Polymorphism object with synonymous=True, polymorphism=private_polymorphism_1, frequency=None')
        self.assertEqual(repr(self.syn_pol_6),'Syn_Polymorphism object with synonymous=True, polymorphism=private_polymorphism_2, frequency=None')
        self.assertEqual(repr(self.syn_pol_7),'Syn_Polymorphism object with synonymous=True, polymorphism=fixed_difference, frequency=None')
        self.assertEqual(repr(self.syn_pol_8),'Syn_Polymorphism object with synonymous=True, polymorphism=shared_polymorphism, frequency=True')
    
    def test_get_synonymous(self):
        '''Test Syn_Polymorphism.get_synonymous(self).'''
        self.assertEqual(self.syn_pol_1.get_synonymous(),True)
        self.assertEqual(self.syn_pol_2.get_synonymous(),True)
        self.assertEqual(self.syn_pol_3.get_synonymous(),True)
        self.assertEqual(self.syn_pol_4.get_synonymous(),False)
        self.assertEqual(self.syn_pol_5.get_synonymous(),True)
        self.assertEqual(self.syn_pol_6.get_synonymous(),True)
        self.assertEqual(self.syn_pol_7.get_synonymous(),True)
        self.assertEqual(self.syn_pol_8.get_synonymous(),True)
    
    def test_get_polymorphism(self):
        '''Test Syn_Polymorphism.get_polymorphism(self).'''
        self.assertEqual(self.syn_pol_1.get_polymorphism(),"shared_polymorphism")
        self.assertEqual(self.syn_pol_2.get_polymorphism(),"shared_polymorphism")
        self.assertEqual(self.syn_pol_3.get_polymorphism(),"shared_polymorphism")
        self.assertEqual(self.syn_pol_4.get_polymorphism(),"shared_polymorphism")
        self.assertEqual(self.syn_pol_5.get_polymorphism(),"private_polymorphism_1")
        self.assertEqual(self.syn_pol_6.get_polymorphism(),"private_polymorphism_2")
        self.assertEqual(self.syn_pol_7.get_polymorphism(),"fixed_difference")
        self.assertEqual(self.syn_pol_8.get_polymorphism(),"shared_polymorphism")
    
    def test_get_frequency(self):
        '''Test Syn_Polymorphism.get_frequency(self).'''
        self.assertEqual(self.syn_pol_1.get_frequency(),None)
        self.assertEqual(self.syn_pol_2.get_frequency(),None)
        self.assertEqual(self.syn_pol_3.get_frequency(),False)
        self.assertEqual(self.syn_pol_4.get_frequency(),None)
        self.assertEqual(self.syn_pol_5.get_frequency(),None)
        self.assertEqual(self.syn_pol_6.get_frequency(),None)
        self.assertEqual(self.syn_pol_7.get_frequency(),None)
        self.assertEqual(self.syn_pol_8.get_frequency(),True)
        

class Vos_test_Test(unittest.TestCase):
    '''Class to test the Vos_test class.'''
    
    def setUp(self):
        '''Initialize tests.'''
        self.test_1 = Vos_test()
        self.test_1.S_s += [0.3,0.4,0.1,0.3]
        self.test_1.S_n += [0.2,0.41,0.11,0.31]
        self.test_1.P_s += [0.32,0.42,0.12,0.32]
        self.test_1.P_n += [0.34,0.41,0.13,0.31]
        self.test_2 = Vos_test()
        self.test_2.S_s += [0.3,0.41,0.1,0.3]
        self.test_2.S_n += [0.2,0.41,0.11,0.31]
        self.test_2.P_s += [0.32,0.42,0.12,0.32]
        self.test_2.P_n += [0.34,0.41,0.13,0.31]
        self.test_3 = Vos_test()
        self.test_3.S_s += [0.3,0.4,0.1,0.3]
        self.test_3.S_n += [0.21,0.41,0.11,0.31]
        self.test_3.P_s += [0.32,0.42,0.12,0.32]
        self.test_3.P_n += [0.34,0.41,0.13,0.31]
        self.test_4 = Vos_test()
        self.test_4.S_s += [0.3,0.4,0.1,0.3]
        self.test_4.S_n += [0.2,0.41,0.11,0.31]
        self.test_4.P_s += [0.32,0.42,0.1,0.32]
        self.test_4.P_n += [0.34,0.41,0.13,0.31]
        self.test_5 = Vos_test()
        self.test_5.S_s += [0.3,0.4,0.1,0.3]
        self.test_5.S_n += [0.2,0.41,0.11,0.31]
        self.test_5.P_s += [0.32,0.42,0.12,0.32]
        self.test_5.P_n += [0.34,0.41,0.1,0.31]
        self.test_6 = Vos_test()
        self.test_6.S_s += [0.3,0.4,0.1,0.3]
        self.test_6.S_n += [0.2,0.41,0.11,0.31]
        self.test_6.P_s += [0.32,0.42,0.12,0.32]
        self.test_6.P_n += [0.34,0.41,0.13,0.31]
        self.test_6.Z = []
        self.test_7 = Vos_test()
        self.test_7.S_s += [0.3,0.4,0.1,0.3]
        self.test_7.S_n += [0.2,0.41,0.11,0.31]
        self.test_7.P_s += [0.32,0.42,0.12,0.32]
        self.test_7.P_n += [0.34,0.41,0.13,0.31]
        self.test_7.Chi_2 = []
        self.test_8 = Vos_test()
        self.test_8.S_s += [0.3,0.4,0.1,0.3]
        self.test_8.S_n += [0.2,0.41,0.11,0.31]
        self.test_8.P_s += [0.32,0.42,0.12,0.32]
        self.test_8.P_n += [0.34,0.41,0.13,0.31]
        self.test_8.frequencies = []
        polymorphisms = dict()
        polymorphisms[10] = [Polymorphism(Gene(10, 123), 121, ['Clade_1', 'Clade_2', 'Clade_3'], Codons('atg', 'AAG'), [1,4,5], [6,0,3])]
        polymorphisms[10] += [Polymorphism(Gene(10, 123), 100, ['Clade_1', 'Clade_2', 'Clade_3'], Codons('GGA', 'GGT'), [3,2,0], [4,2,8])]
        polymorphisms[15] = [Polymorphism(Gene(15, 23), 21, ['Clade_1', 'Clade_2', 'Clade_3'], Codons('TTA', 'ttg'), [6,10,5], [2,0,4])]
        polymorphisms[15] += [Polymorphism(Gene(15, 23), 10, ['Clade_1', 'Clade_2', 'Clade_3'], Codons('TGA', 'ATG'), [7,9,3], [1,1,6])]
        polymorphisms[1] = [Polymorphism(Gene(1, 23), 10, ['Clade_1', 'Clade_2', 'Clade_3'], Codons('TGA', 'ATG'), [8,5,3], [0,5,6])]
        polymorphisms[10] += [Polymorphism(Gene(10, 123), 124, ['Clade_1', 'Clade_2', 'Clade_3'], Codons('atg', 'AAG'), [2,4,5], [6,0,3])]
        polymorphisms[10] += [Polymorphism(Gene(10, 123), 103, ['Clade_1', 'Clade_2', 'Clade_3'], Codons('GGA', 'GGT'), [4,2,0], [4,2,8])]
        polymorphisms[15] += [Polymorphism(Gene(15, 23), 24, ['Clade_1', 'Clade_2', 'Clade_3'], Codons('TTA', 'ttg'), [7,10,5], [2,0,4])]
        polymorphisms[15] += [Polymorphism(Gene(15, 23), 13, ['Clade_1', 'Clade_2', 'Clade_3'], Codons('TGA', 'ATG'), [8,9,3], [1,1,6])]
        self.polymorphisms = polymorphisms
    
    def test_init_(self):
        '''Test Vos_test().'''
        test = Vos_test()
        self.assertEqual(test.S_s,[])
        self.assertEqual(test.S_n,[])
        self.assertEqual(test.P_s,[])
        self.assertEqual(test.P_n,[])
        self.assertEqual(test.Z,None)
        self.assertEqual(test.Chi_2,None)
        
    def test_eq(self):
        '''Test Vos_test.__eq__(self).'''
        test = Vos_test()
        test.S_s += [0.3,0.4,0.1,0.3]
        test.S_n += [0.2,0.41,0.11,0.31]
        test.P_s += [0.32,0.42,0.12,0.32]
        test.P_n += [0.34,0.41,0.13,0.31]
        self.assertTrue(self.test_1==test)
        self.assertFalse(self.test_1=='test')
        self.assertFalse(self.test_1==Vos_test())
        self.assertFalse(self.test_1==self.test_2)
        self.assertFalse(self.test_1==self.test_3)
        self.assertFalse(self.test_1==self.test_4)
        self.assertFalse(self.test_1==self.test_5)
        self.assertFalse(self.test_1==self.test_6)
        self.assertFalse(self.test_1==self.test_7)
        self.assertFalse(self.test_1==self.test_8)

    def test_ne(self):
        '''Test Vos_test.__ne__(self).'''
        test = Vos_test()
        test.S_s += [0.3,0.4,0.1,0.3]
        test.S_n += [0.2,0.41,0.11,0.31]
        test.P_s += [0.32,0.42,0.12,0.32]
        test.P_n += [0.34,0.41,0.13,0.31]
        self.assertFalse(self.test_1!=test)
        self.assertTrue(self.test_1!='test')
        self.assertTrue(self.test_1!=Vos_test())
        self.assertTrue(self.test_1!=self.test_2)
        self.assertTrue(self.test_1!=self.test_3)
        self.assertTrue(self.test_1!=self.test_4)
        self.assertTrue(self.test_1!=self.test_5)
        self.assertTrue(self.test_1!=self.test_6)
        self.assertTrue(self.test_1!=self.test_7)
        self.assertTrue(self.test_1!=self.test_8)
    
    def test_repr(self):
        '''Test Vos_test.__repr__(self).'''
        self.assertEqual(repr(Vos_test()), "vos_test with shared synonymous polymorphisms equal to [], shared non-synonymous polymorphisms equal to [], private synonymous polymorphisms equal to [], private non-synonymous polymorphisms equal to [], Z equal to None and Chi 2 test equal to None for these intervals of frequencies None")
        self.assertEqual(repr(self.test_1), "vos_test with shared synonymous polymorphisms equal to [0.3, 0.4, 0.1, 0.3], shared non-synonymous polymorphisms equal to [0.2, 0.41, 0.11, 0.31], private synonymous polymorphisms equal to [0.32, 0.42, 0.12, 0.32], private non-synonymous polymorphisms equal to [0.34, 0.41, 0.13, 0.31], Z equal to None and Chi 2 test equal to None for these intervals of frequencies None")
        test = Vos_test()
        test.S_s += [0.3,0.4,0.1,0.3]
        test.S_n += [0.2,0.41,0.11,0.31]
        test.P_s += [0.32,0.42,0.12,0.32]
        test.P_n += [0.34,0.41,0.13,0.31]
        test.Z = [1,1.1,0.9,1]
        test.Chi_2 = [1,3,4,1]
        test.frequencies = [0,0.2,0.3,0.4,0.51]
        self.assertEqual(repr(test), "vos_test with shared synonymous polymorphisms equal to [0.3, 0.4, 0.1, 0.3], shared non-synonymous polymorphisms equal to [0.2, 0.41, 0.11, 0.31], private synonymous polymorphisms equal to [0.32, 0.42, 0.12, 0.32], private non-synonymous polymorphisms equal to [0.34, 0.41, 0.13, 0.31], Z equal to [1, 1.1, 0.9, 1] and Chi 2 test equal to [1, 3, 4, 1] for these intervals of frequencies [0, 0.2, 0.3, 0.4, 0.51]")

    def test_str(self):
        '''Test Vos_test.__str__(self).'''
        self.assertEqual(str(Vos_test()), "vos_test with shared synonymous polymorphisms equal to [], shared non-synonymous polymorphisms equal to [], private synonymous polymorphisms equal to [], private non-synonymous polymorphisms equal to [], Z equal to None and Chi 2 test equal to None for these intervals of frequencies None")
        self.assertEqual(str(self.test_1), "vos_test with shared synonymous polymorphisms equal to [0.3, 0.4, 0.1, 0.3], shared non-synonymous polymorphisms equal to [0.2, 0.41, 0.11, 0.31], private synonymous polymorphisms equal to [0.32, 0.42, 0.12, 0.32], private non-synonymous polymorphisms equal to [0.34, 0.41, 0.13, 0.31], Z equal to None and Chi 2 test equal to None for these intervals of frequencies None")
        test = Vos_test()
        test.S_s += [0.3,0.4,0.1,0.3]
        test.S_n += [0.2,0.41,0.11,0.31]
        test.P_s += [0.32,0.42,0.12,0.32]
        test.P_n += [0.34,0.41,0.13,0.31]
        test.Z = [1,1.1,0.9,1]
        test.Chi_2 = [1,3,4,1]
        test.frequencies = [0,0.2,0.3,0.4,0.51]
        self.assertEqual(str(test), "vos_test with shared synonymous polymorphisms equal to [0.3, 0.4, 0.1, 0.3], shared non-synonymous polymorphisms equal to [0.2, 0.41, 0.11, 0.31], private synonymous polymorphisms equal to [0.32, 0.42, 0.12, 0.32], private non-synonymous polymorphisms equal to [0.34, 0.41, 0.13, 0.31], Z equal to [1, 1.1, 0.9, 1] and Chi 2 test equal to [1, 3, 4, 1] for these intervals of frequencies [0, 0.2, 0.3, 0.4, 0.51]")

    def test_get_S_s(self):
        '''Test Vos_test.get_S_s(self).'''
        self.assertEqual(Vos_test().get_S_s(), [])
        self.assertEqual(self.test_1.get_S_s(), [0.3,0.4,0.1,0.3])
        self.assertEqual(self.test_2.get_S_s(), [0.3,0.41,0.1,0.3])
        self.assertEqual(self.test_3.get_S_s(), [0.3,0.4,0.1,0.3])
        self.assertEqual(self.test_4.get_S_s(), [0.3,0.4,0.1,0.3])
        self.assertEqual(self.test_5.get_S_s(), [0.3,0.4,0.1,0.3])
        self.assertEqual(self.test_6.get_S_s(), [0.3,0.4,0.1,0.3])
        self.assertEqual(self.test_7.get_S_s(), [0.3,0.4,0.1,0.3])
        self.assertEqual(self.test_8.get_S_s(), [0.3,0.4,0.1,0.3])
    
    def test_get_S_n(self):
        '''Test Vos_test.get_S_n(self).'''
        self.assertEqual(Vos_test().get_S_n(), [])
        self.assertEqual(self.test_1.get_S_n(), [0.2,0.41,0.11,0.31])
        self.assertEqual(self.test_2.get_S_n(), [0.2,0.41,0.11,0.31])
        self.assertEqual(self.test_3.get_S_n(), [0.21,0.41,0.11,0.31])
        self.assertEqual(self.test_4.get_S_n(), [0.2,0.41,0.11,0.31])
        self.assertEqual(self.test_5.get_S_n(), [0.2,0.41,0.11,0.31])
        self.assertEqual(self.test_6.get_S_n(), [0.2,0.41,0.11,0.31])
        self.assertEqual(self.test_7.get_S_n(), [0.2,0.41,0.11,0.31])
        self.assertEqual(self.test_8.get_S_n(), [0.2,0.41,0.11,0.31])
    
    def test_get_P_s(self):
        '''Test Vos_test.get_P_s(self).'''
        self.assertEqual(Vos_test().get_P_s(), [])
        self.assertEqual(self.test_1.get_P_s(), [0.32,0.42,0.12,0.32])
        self.assertEqual(self.test_2.get_P_s(), [0.32,0.42,0.12,0.32])
        self.assertEqual(self.test_3.get_P_s(), [0.32,0.42,0.12,0.32])
        self.assertEqual(self.test_4.get_P_s(), [0.32,0.42,0.1,0.32])
        self.assertEqual(self.test_5.get_P_s(), [0.32,0.42,0.12,0.32])
        self.assertEqual(self.test_6.get_P_s(), [0.32,0.42,0.12,0.32])
        self.assertEqual(self.test_7.get_P_s(), [0.32,0.42,0.12,0.32])
        self.assertEqual(self.test_8.get_P_s(), [0.32,0.42,0.12,0.32])
    
    def test_get_P_n(self):
        '''Test Vos_test.get_P_n(self).'''
        self.assertEqual(Vos_test().get_P_n(), [])
        self.assertEqual(self.test_1.get_P_n(), [0.34,0.41,0.13,0.31])
        self.assertEqual(self.test_2.get_P_n(), [0.34,0.41,0.13,0.31])
        self.assertEqual(self.test_3.get_P_n(), [0.34,0.41,0.13,0.31])
        self.assertEqual(self.test_4.get_P_n(), [0.34,0.41,0.13,0.31])
        self.assertEqual(self.test_5.get_P_n(), [0.34,0.41,0.1,0.31])
        self.assertEqual(self.test_6.get_P_n(), [0.34,0.41,0.13,0.31])
        self.assertEqual(self.test_7.get_P_n(), [0.34,0.41,0.13,0.31])
        self.assertEqual(self.test_8.get_P_n(), [0.34,0.41,0.13,0.31])
    
    def test_get_frequencies(self):
        '''Test Vos_test.get_frequencies(self).'''
        self.assertEqual(Vos_test().get_frequencies(), None)
        self.assertEqual(self.test_1.get_frequencies(), None)
        self.assertEqual(self.test_2.get_frequencies(), None)
        self.assertEqual(self.test_3.get_frequencies(), None)
        self.assertEqual(self.test_4.get_frequencies(), None)
        self.assertEqual(self.test_5.get_frequencies(), None)
        self.assertEqual(self.test_6.get_frequencies(), None)
        self.assertEqual(self.test_7.get_frequencies(), None)
        self.assertEqual(self.test_8.get_frequencies(), [])
    
    def test_get_Z(self):
        '''Test Vos_test.get_Z(self).'''
        self.assertEqual(Vos_test().get_Z(), None)
        self.assertEqual(self.test_1.get_Z(), None)
        self.assertEqual(self.test_2.get_Z(), None)
        self.assertEqual(self.test_3.get_Z(), None)
        self.assertEqual(self.test_4.get_Z(), None)
        self.assertEqual(self.test_5.get_Z(), None)
        self.assertEqual(self.test_6.get_Z(), [])
        self.assertEqual(self.test_7.get_Z(), None)
        self.assertEqual(self.test_8.get_Z(), None)
   
    def test_get_Chi_2(self):
        '''Test Vos_test.get_Chi_2(self).'''
        self.assertEqual(Vos_test().get_Chi_2(), None)
        self.assertEqual(self.test_1.get_Chi_2(), None)
        self.assertEqual(self.test_2.get_Chi_2(), None)
        self.assertEqual(self.test_3.get_Chi_2(), None)
        self.assertEqual(self.test_4.get_Chi_2(), None)
        self.assertEqual(self.test_5.get_Chi_2(), None)
        self.assertEqual(self.test_6.get_Chi_2(), None)
        self.assertEqual(self.test_7.get_Chi_2(), [])
        self.assertEqual(self.test_8.get_Chi_2(), None)
    
    def test_polymorphism_frequency(self):
        '''Test Vos_test.polymorphism_frequency(self, dict_polymorphisms,clade_1,clade_2).'''
        test = Vos_test()
        test.polymorphism_frequency(self.polymorphisms, 'Clade_1', 'Clade_2')
        self.assertEqual(len(test.get_S_s()), 2)
        self.assertEqual(round(test.get_S_s()[0],5), round(3/7,5))
        self.assertEqual(round(test.get_S_s()[1],5), round(1/2,5))
        self.assertEqual(len(test.get_S_n()), 2)
        self.assertEqual(round(test.get_S_n()[0],5), round(1/8,5))
        self.assertEqual(round(test.get_S_n()[1],5), round(1/9,5))
        self.assertEqual(len(test.get_P_s()), 2)
        self.assertEqual(round(test.get_P_s()[0],5), round(1/4,5))
        self.assertEqual(round(test.get_P_s()[1],5), round(2/9,5))
        self.assertEqual(len(test.get_P_n()), 2)
        self.assertEqual(round(test.get_P_n()[0],5), round(1/7,5))
        self.assertEqual(round(test.get_P_n()[1],5), round(1/4,5))
        
    def test_test(self):
        '''Test Vos_test.test(self, interval).'''
        test = Vos_test()
        test.S_s = [3/7, 1/4, 2/7, 2/7, 1/7, 1/8]
        test.S_n = [2/7, 1/4, 1/2, 3/7, 2/7, 2/7, 1/8]
        test.P_s = [3/7, 1/8, 1/4, 2/7, 1/7]
        test.P_n = [3/8, 1/4, 1/7, 3/8, 2/7, 1/7, 1/4, 1/7, 1/8]
        Z = []
        Chi_2 = []
        s_s = 6
        s_n = 7
        interval = 0.1
        frequencies = [0, 0.2, 0.3, 0.6]
        test.test(interval)
        self.assertEqual(len(test.get_frequencies()), len(frequencies))
        for i in range(len(test.get_frequencies())):
            self.assertEqual(round(test.get_frequencies()[i],5), round(frequencies[i],5))    
        p_s_1 = 2
        p_n_1 = 4
        Z += [(s_n/s_s)/(p_n_1/p_s_1)]
        Chi_2 += [(s_n*p_s_1 - p_n_1*s_s)**2/((s_n+p_n_1)*(s_n+s_s)*(p_n_1+p_s_1)*(s_s+p_s_1))*(s_s+s_n+p_s_1+p_n_1)] 
        p_s_2 = 2
        p_n_2 = 3
        Z += [(s_n/s_s)/(p_n_2/p_s_2)]
        Chi_2 += [(s_n*p_s_2 - p_n_2*s_s)**2/((s_n+p_n_2)*(s_n+s_s)*(p_n_2+p_s_2)*(s_s+p_s_2))*(s_s+s_n+p_s_2+p_n_2)] 
        p_s_3 = 1
        p_n_3 = 2
        Z += [(s_n/s_s)/(p_n_3/p_s_3)]
        Chi_2 += [(s_n*p_s_3 - p_n_3*s_s)**2/((s_n+p_n_3)*(s_n+s_s)*(p_n_3+p_s_3)*(s_s+p_s_3))*(s_s+s_n+p_s_3+p_n_3)] 
        self.assertEqual(test.get_Z(), Z)
        self.assertEqual(test.get_Chi_2(), Chi_2)
    
    def to_csv_test(self):
        '''Test Vos_test.to_csv(self).'''
        test = Vos_test()
        test.S_s = [3/7, 1/4, 2/7, 2/7, 1/7, 1/8]
        test.S_n = [2/7, 1/4, 1/2, 3/7, 2/7, 2/7, 1/8]
        test.P_s = [3/7, 1/8, 1/4, 2/7, 1/7]
        test.P_n = [3/8, 1/4, 1/7, 3/8, 2/7, 1/7, 1/4, 1/7, 1/8]
        test.test(0.1)
        for i in range(len(test.get_frequencies())):
            test.get_frequencies()[i]=round(test.get_frequencies()[i],5)
        s_s = 6
        s_n = 7
        Z = []
        Chi_2 = []
        p_s_1 = 2
        p_n_1 = 4
        Z += [(s_n/s_s)/(p_n_1/p_s_1)]
        Chi_2 += [(s_n*p_s_1 - p_n_1*s_s)**2/((s_n+p_n_1)*(s_n+s_s)*(p_n_1+p_s_1)*(s_s+p_s_1))*(s_s+s_n+p_s_1+p_n_1)] 
        p_s_2 = 2
        p_n_2 = 3
        Z += [(s_n/s_s)/(p_n_2/p_s_2)]
        Chi_2 += [(s_n*p_s_2 - p_n_2*s_s)**2/((s_n+p_n_2)*(s_n+s_s)*(p_n_2+p_s_2)*(s_s+p_s_2))*(s_s+s_n+p_s_2+p_n_2)] 
        p_s_3 = 1
        p_n_3 = 2
        Z += [(s_n/s_s)/(p_n_3/p_s_3)]
        Chi_2 += [(s_n*p_s_3 - p_n_3*s_s)**2/((s_n+p_n_3)*(s_n+s_s)*(p_n_3+p_s_3)*(s_s+p_s_3))*(s_s+s_n+p_s_3+p_n_3)] 
        rows = []
        rows += ['"0","0.2","2","1","2","4","'+str(Z[0])+'","'+str(Chi_2[0])+'"']
        rows += ['"0.2","0.3","3","4","2","3","'+str(Z[1])+'","'+str(Chi_2[1])+'"']
        rows += ['"0.3","0.6","1","2","1","2","'+str(Z[2])+'","'+str(Chi_2[2])+'"']
        csv = test.to_csv()
        self.assertEqual(csv[0],'"Min_frequency","Max_frequency","S_s","S_n","P_s","P_n","Z","Chi_2"')
        self.assertEqual(csv[1],rows)
        

class Diversity_test_Test(unittest.TestCase):
    '''Class to test the Diversity_test class.'''
    
    def setUp(self):
        '''Initialize tests.'''
        self.test_1 = Diversity_test() 
        self.test_1.window = [(-300,-200), (-200,-100), (-100,0), (1,101), (101,201), (201,301)]
        self.test_1.total_n = [7,8,9,10,10,9]
        self.test_1.total_s = [7,8,9,10,11,9]
        self.test_1.shared_n = [7,8,9,10,12,9]
        self.test_1.shared_s = [7,8,9,10,13,9]
    
    def test_init_(self):
        '''Test Diversity_test(self).'''
        test = Diversity_test() 
        self.assertEqual(test.window,None)
        self.assertEqual(test.total_n,None)
        self.assertEqual(test.total_s,None)
        self.assertEqual(test.shared_n,None)
        self.assertEqual(test.shared_s,None)
    
    def test_eq(self):
        '''Test Diversity_test.__eq__(self,test).'''
        test = Diversity_test() 
        self.assertFalse(test=='test')
        self.assertTrue(test==Diversity_test())
        test.window = [(-300,-200), (-200,-100), (-100,0), (1,101), (101,201), (201,301)]
        test.total_n = [7,8,9,10,10,9]
        test.total_s = [7,8,9,10,11,9]
        test.shared_n = [7,8,9,10,12,9]
        test.shared_s = [7,8,9,10,13,9]
        self.assertFalse(self.test_1=='test')
        self.assertTrue(self.test_1==test)
        self.assertFalse(self.test_1==Diversity_test())
        test.window = [(-300,-200), (-200,-100), (-100,0), (1,101), (101,201), (201,302)]
        self.assertFalse(self.test_1==test)
        test.window = [(-300,-200), (-200,-100), (-100,0), (1,101), (101,201), (201,301)]
        test.total_n = [7,8,9,10,10,9,2]
        self.assertFalse(self.test_1==test)
        test.total_n = [7,8,9,10,10,9]
        test.total_s = [7,8,9,11,11,9]
        self.assertFalse(self.test_1==test)
        test.total_s = [7,8,9,10,11,9]
        test.shared_n = [8,9,10,12,9]
        self.assertFalse(self.test_1==test)
        test.shared_n = [7,8,9,10,12,9]
        test.shared_s = [7,8,3,10,13,9]
        self.assertFalse(self.test_1==test)
    
    def test_ne(self):
        '''Test Diversity_test.__ne__(self,test).'''
        test = Diversity_test() 
        self.assertTrue(test!='test')
        self.assertFalse(test!=Diversity_test())
        test.window = [(-300,-200), (-200,-100), (-100,0), (1,101), (101,201), (201,301)]
        test.total_n = [7,8,9,10,10,9]
        test.total_s = [7,8,9,10,11,9]
        test.shared_n = [7,8,9,10,12,9]
        test.shared_s = [7,8,9,10,13,9]
        self.assertTrue(self.test_1!='test')
        self.assertFalse(self.test_1!=test)
        self.assertTrue(self.test_1!=Diversity_test())
        test.window = [(-300,-200), (-200,-100), (-100,0), (1,101), (101,201), (201,302)]
        self.assertTrue(self.test_1!=test)
        test.window = [(-300,-200), (-200,-100), (-100,0), (1,101), (101,201), (201,301)]
        test.total_n = [7,8,9,10,10,9,2]
        self.assertTrue(self.test_1!=test)
        test.total_n = [7,8,9,10,10,9]
        test.total_s = [7,8,9,11,11,9]
        self.assertTrue(self.test_1!=test)
        test.total_s = [7,8,9,10,11,9]
        test.shared_n = [8,9,10,12,9]
        self.assertTrue(self.test_1!=test)
        test.shared_n = [7,8,9,10,12,9]
        test.shared_s = [7,8,3,10,13,9]
        self.assertTrue(self.test_1!=test)
    
    def test_repr(self):
        '''Test Diversity_test.__repr__(self).'''
        self.assertEqual(repr(Diversity_test()),"diversity_test with window equal to None, total synonymous diversity around non-synonymous sites equal to None, total synonymous diversity around synonymous sites equal to None, shared synonymous diversity around non-synonymous sites equal to None and shared synonymous diversity around synonymous sites equal to None")
        self.assertEqual(repr(self.test_1),"diversity_test with window equal to [(-300, -200), (-200, -100), (-100, 0), (1, 101), (101, 201), (201, 301)], total synonymous diversity around non-synonymous sites equal to [7, 8, 9, 10, 10, 9], total synonymous diversity around synonymous sites equal to [7, 8, 9, 10, 11, 9], shared synonymous diversity around non-synonymous sites equal to [7, 8, 9, 10, 12, 9] and shared synonymous diversity around synonymous sites equal to [7, 8, 9, 10, 13, 9]")

    def test_str(self):
        '''Test Diversity_test.__str__(self).'''
        self.assertEqual(str(Diversity_test()),"diversity_test with window equal to None, total synonymous diversity around non-synonymous sites equal to None, total synonymous diversity around synonymous sites equal to None, shared synonymous diversity around non-synonymous sites equal to None and shared synonymous diversity around synonymous sites equal to None")
        self.assertEqual(str(self.test_1),"diversity_test with window equal to [(-300, -200), (-200, -100), (-100, 0), (1, 101), (101, 201), (201, 301)], total synonymous diversity around non-synonymous sites equal to [7, 8, 9, 10, 10, 9], total synonymous diversity around synonymous sites equal to [7, 8, 9, 10, 11, 9], shared synonymous diversity around non-synonymous sites equal to [7, 8, 9, 10, 12, 9] and shared synonymous diversity around synonymous sites equal to [7, 8, 9, 10, 13, 9]")

    def test_get_window(self):
        '''Test Diversity_test.get_window(self).'''
        self.assertEqual(Diversity_test().get_window(), None)
        self.assertEqual(self.test_1.get_window(), [(-300,-200), (-200,-100), (-100,0), (1,101), (101,201), (201,301)])
    
    def test_get_total_n(self):
        '''Test Diversity_test.get_total_n(self).'''
        self.assertEqual(Diversity_test().get_total_n(), None)
        self.assertEqual(self.test_1.get_total_n(), [7,8,9,10,10,9])
        
    def test_get_total_s(self):
        '''Test Diversity_test.get_total_s(self).'''
        self.assertEqual(Diversity_test().get_total_s(), None)
        self.assertEqual(self.test_1.get_total_s(), [7,8,9,10,11,9])
    
    def test_get_shared_n(self):
        '''Test Diversity_test.get_shared_n(self).'''
        self.assertEqual(Diversity_test().get_shared_n(), None)
        self.assertEqual(self.test_1.get_shared_n(), [7,8,9,10,12,9])
    
    def test_get_shared_s(self):
        '''Test Diversity_test.get_shared_s(self).'''
        self.assertEqual(Diversity_test().get_shared_s(), None)
        self.assertEqual(self.test_1.get_shared_s(), [7,8,9,10,13,9])
        
    def test_initialize_window(self):
        '''Test Diversity_test.initialize_window(self, step, genes).'''
        test = Diversity_test()
        genes = {0:Gene(0,120), 4:Gene(4,13), 5:Gene(5,234), 6:Gene(6,123)}
        test.initialize_window(50, genes)
        self.assertEqual(test.window,[(-150,-100), (-100,-50), (-50,0), (1,51), (51,101), (101,151)])
        test.initialize_window(100, genes)
        self.assertEqual(test.window,[(-100,0), (1,101)])
        test.initialize_window(30, genes)
        self.assertEqual(test.window,[(-150,-120),(-120,-90),(-90,-60),(-60,-30),(-30,0), (1,31), (31,61), (61,91), (91,121), (121,151)])
        
#    def test_test(self): #test sans normalisation, avec frequency
#        '''Test Diversity_test.test(self, genes, syn_polymorphism, step=100).'''
#        test = Diversity_test()
#        genes = {0:Gene(0,404),2:Gene(2,100), 3:Gene(3,200), 5:Gene(5,234)}
#        syn_pol = {0:dict(), 3:dict()}
#        syn_pol[0][6] = (True,'shared_polymorphism',True)
#        syn_pol[0][45] = (True,'private_polymorphism_1',False)
#        syn_pol[0][99] = (False,'private_polymorphism_1',True)
#        syn_pol[0][159] = (False,'shared_polymorphism',True)
#        syn_pol[0][213] = (True,'private_polymorphism_2',True)
#        syn_pol[0][297] = (True,'private_polymorphism_1',False)
#        syn_pol[0][369] = (True,'fixed_difference',False)
#        syn_pol[0][375] = (False,'fixed_difference',False)
#        syn_pol[0][519] = (False,'shared_polymorphism',True)
#        syn_pol[0][531] = (False,'shared_polymorphism',False)
#        syn_pol[0][543] = (True,'shared_polymorphism',True)
#        syn_pol[0][615] = (False,'fixed_difference',False)
#        syn_pol[0][753] = (True,'private_polymorphism_1',True)
#        syn_pol[0][783] = (False,'private_polymorphism_2',False)
#        syn_pol[0][897] = (True,'private_polymorphism_1',True)
#        syn_pol[0][903] = (False,'shared_polymorphism',True)
#        syn_pol[0][927] = (True,'private_polymorphism_1',False)
#        syn_pol[0][1053] = (False,'private_polymorphism_2',True)
#        syn_pol[0][1089] = (True,'shared_polymorphism',True)
#        syn_pol[3][18] = (True,'fixed_difference',False)
#        syn_pol[3][33] = (False,'shared_polymorphism',True)
#        syn_pol[3][69] = (True,'private_polymorphism_1',True)
#        syn_pol[3][102] = (True,'fixed_difference',False)
#        syn_pol[3][156] = (False,'private_polymorphism_1',False)
#        syn_pol[3][309] = (True,'private_polymorphism_1',True)
#        syn_pol[3][333] = (True,'shared_polymorphism',True)
#        syn_pol[3][363] = (True,'fixed_difference',False)
#        syn_pol[3][366] = (False,'shared_polymorphism',False)
#        syn_pol[3][372] = (False,'private_polymorphism_2',False)
#        syn_pol[3][435] = (True,'private_polymorphism_2',True)
#        syn_pol[3][456] = (True,'fixed_difference',False)
#        syn_pol[3][546] = (False,'shared_polymorphism',True)
#        syn_pol[3][573] = (True,'fixed_difference',False)
#        syn_pol[3][585] = (False,'private_polymorphism_1',False)
#        test.test(genes,syn_pol,100)
#        self.assertEqual(test.window,[(-300,-200), (-200,-100), (-100,0), (1,101), (101,201), (201,301)])
#        self.assertEqual(test.total_s,[2/3, 2/3, 1/3, 1/4,0/3,2/2])
#        self.assertEqual(test.shared_s,[0/3, 0/3, 0/3, 0/4,0/3,0/2])
#        #self.assertEqual(test.total_n,[3/3, 1/3, 1/4, 3/4,2/4,3/4])
#        #self.assertEqual(test.shared_n,[1/3, 0/3, 0/4, 1/4,1/4,1/4])
        

class EHH_test_Test(unittest.TestCase):
    '''Class to test the EHH_test class.'''
    
    def setUp(self):
        '''Initialize tests.'''
        self.test_1 = EHH_test()
        self.test_1.EHH = [(0,121,{-102:(0.2,(True,True)), -21:(0.3,(False,True)), 21:(0.4,(False,False))},(True,False)), (10,221,{-202:(0.2,(False,True)), -121:(0.3,(False,False)), 3:(0.4,(True,False))},(False,True))]
        self.test_1.average_EHH_s = [[-250,-150,-50,50,150,250],[0.2,0.25,0.3,0.4,0,0]] #ne correspond pas à EHH
        self.test_1.average_EHH_n = [[-250,-150,-50,50,150,250],[0.21,0.251,0.31,0.41,0,0]] #ne correspond pas à EHH
        self.test_1.Student = []
    
    def test_init_(self):
        '''Test EHH_test(self).'''
        test = EHH_test()
        self.assertEqual(test.EHH,None)
        self.assertEqual(test.average_EHH_s,None)
        self.assertEqual(test.average_EHH_n,None)
        self.assertEqual(test.Student,None)
    
    def test_eq(self):
        '''Test EHH_test.__eq__(self,test).'''
        test = EHH_test()
        self.assertTrue(test==EHH_test())
        self.assertFalse(self.test_1==test)
        test.EHH = [(0,121,{-102:(0.2,(True,True)), -21:(0.3,(False,True)), 21:(0.4,(False,False))},(True,False)), (10,221,{-202:(0.2,(False,True)), -121:(0.3,(False,False)), 3:(0.4,(True,False))},(False,True))]
        test.average_EHH_s = [[-250,-150,-50,50,150,250],[0.2,0.25,0.3,0.4,0,0]]
        test.average_EHH_n = [[-250,-150,-50,50,150,250],[0.21,0.251,0.31,0.41,0,0]] 
        test.Student = []
        self.assertTrue(self.test_1==test)
        test.EHH = [(0,121,{-102:(0.2,(True,True)), -21:(0.3,(False,False)), 21:(0.4,(False,False))},(True,False)), (10,221,{-202:(0.2,(False,True)), -121:(0.3,(False,False)), 3:(0.4,(True,False))},(False,True))]
        self.assertFalse(self.test_1==test)
        test.EHH = [(0,121,{-102:(0.2,(True,True)), -21:(0.3,(False,True)), 21:(0.4,(False,False))},(True,False)), (10,221,{-202:(0.2,(False,True)), -121:(0.3,(False,False)), 3:(0.4,(True,False))},(False,True))]
        test.average_EHH_s = [[-250,-150,-50,50,150,350],[0.2,0.25,0.3,0.4,0,0]] 
        self.assertFalse(self.test_1==test)
        self.test_1.average_EHH_s = [[-250,-150,-50,50,150,250],[0.2,0.25,0.3,0.4,0,0]]
        self.test_1.average_EHH_n = [[-250,-150,-50,50,150,250],[0.2,0.251,0.31,0.41,0,0]] 
        self.assertFalse(self.test_1==test)
        self.test_1.average_EHH_n = [[-250,-150,-50,50,150,250],[0.21,0.251,0.31,0.41,0,0]]
        self.test_1.Student = [1]
        self.assertFalse(self.test_1==test)
        self.test_1.Student = []
    
    def test_ne(self):
        '''Test EHH_test.__ne__(self,test).'''
        test = EHH_test()
        self.assertFalse(test!=EHH_test())
        self.assertTrue(self.test_1!=test)
        test.EHH = [(0,121,{-102:(0.2,(True,True)), -21:(0.3,(False,True)), 21:(0.4,(False,False))},(True,False)), (10,221,{-202:(0.2,(False,True)), -121:(0.3,(False,False)), 3:(0.4,(True,False))},(False,True))]
        test.average_EHH_s = [[-250,-150,-50,50,150,250],[0.2,0.25,0.3,0.4,0,0]]
        test.average_EHH_n = [[-250,-150,-50,50,150,250],[0.21,0.251,0.31,0.41,0,0]] 
        test.Student = []
        self.assertFalse(self.test_1!=test)
        test.EHH = [(0,121,{-102:(0.2,(True,True)), -21:(0.3,(False,False)), 21:(0.4,(False,False))},(True,False)), (10,221,{-202:(0.2,(False,True)), -121:(0.3,(False,False)), 3:(0.4,(True,False))},(False,True))]
        self.assertTrue(self.test_1!=test)
        test.EHH = [(0,121,{-102:(0.2,(True,True)), -21:(0.3,(False,True)), 21:(0.4,(False,False))},(True,False)), (10,221,{-202:(0.2,(False,True)), -121:(0.3,(False,False)), 3:(0.4,(True,False))},(False,True))]
        test.average_EHH_s = [[-250,-150,-50,50,150,350],[0.2,0.25,0.3,0.4,0,0]] 
        self.assertTrue(self.test_1!=test)
        self.test_1.average_EHH_s = [[-250,-150,-50,50,150,250],[0.2,0.25,0.3,0.4,0,0]]
        self.test_1.average_EHH_n = [[-250,-150,-50,50,150,250],[0.2,0.251,0.31,0.41,0,0]] 
        self.assertTrue(self.test_1!=test)
        self.test_1.average_EHH_n = [[-250,-150,-50,50,150,250],[0.21,0.251,0.31,0.41,0,0]]
        self.test_1.Student = [1]
        self.assertTrue(self.test_1!=test)
        self.test_1.Student = []
    
    def test_repr(self):
        '''Test EHH_test.__repr__(self).'''
        self.assertEqual(repr(EHH_test()),"EHH_test with EHH equal to None, average_EHH_s equal to None, average_EHH_n equal to None, Student equal to None")
        self.assertEqual(repr(self.test_1),"EHH_test with EHH equal to [(0, 121, {-102: (0.2, (True, True)), -21: (0.3, (False, True)), 21: (0.4, (False, False))}, (True, False)), (10, 221, {-202: (0.2, (False, True)), -121: (0.3, (False, False)), 3: (0.4, (True, False))}, (False, True))], average_EHH_s equal to [[-250, -150, -50, 50, 150, 250], [0.2, 0.25, 0.3, 0.4, 0, 0]], average_EHH_n equal to [[-250, -150, -50, 50, 150, 250], [0.21, 0.251, 0.31, 0.41, 0, 0]], Student equal to []")

    def test_str(self):
        '''Test EHH_test.__str__(self).'''
        self.assertEqual(str(EHH_test()),"EHH_test with EHH equal to None, average_EHH_s equal to None, average_EHH_n equal to None, Student equal to None")
        self.assertEqual(str(self.test_1),"EHH_test with EHH equal to [(0, 121, {-102: (0.2, (True, True)), -21: (0.3, (False, True)), 21: (0.4, (False, False))}, (True, False)), (10, 221, {-202: (0.2, (False, True)), -121: (0.3, (False, False)), 3: (0.4, (True, False))}, (False, True))], average_EHH_s equal to [[-250, -150, -50, 50, 150, 250], [0.2, 0.25, 0.3, 0.4, 0, 0]], average_EHH_n equal to [[-250, -150, -50, 50, 150, 250], [0.21, 0.251, 0.31, 0.41, 0, 0]], Student equal to []")

    def test_get_EHH(self):
        '''Test EHH_test.get_EHH(self).'''
        self.assertEqual(EHH_test().get_EHH(),None)
        self.assertEqual(self.test_1.get_EHH(),[(0,121,{-102:(0.2,(True,True)), -21:(0.3,(False,True)), 21:(0.4,(False,False))},(True,False)), (10,221,{-202:(0.2,(False,True)), -121:(0.3,(False,False)), 3:(0.4,(True,False))},(False,True))])
        
    def test_get_average_EHH_s(self):
        '''Test EHH_test.get_average_EHH_s(self).'''
        self.assertEqual(EHH_test().get_average_EHH_s(),None)
        self.assertEqual(self.test_1.get_average_EHH_s(),[[-250,-150,-50,50,150,250],[0.2,0.25,0.3,0.4,0,0]])
    
    def test_get_average_EHH_n(self):
        '''Test EHH_test.get_average_EHH_n(self).'''
        self.assertEqual(EHH_test().get_average_EHH_n(),None)
        self.assertEqual(self.test_1.get_average_EHH_n(),[[-250,-150,-50,50,150,250],[0.21,0.251,0.31,0.41,0,0]])
    
    def test_Student(self):
        '''Test EHH_test.Student(self).'''
        self.assertEqual(EHH_test().get_Student(),None)
        self.assertEqual(self.test_1.get_Student(),[])
    
#    def test_initialize_EHH(self):
#        '''Test.initialize_EHH(self, dict_polymorphism, syn_polymorphism, clade_1, clade_2, data).'''
#        data = dict()
#        data[0] = [Data(Gene(0,8), 'Clade_1', 'ATGAAAAACAAGAATTTTTTGTGA'), Data(Gene(0,8), 'Clade_1', 'ATGAACAACAAAAATTTTATGTGG'), Data(Gene(0,8), 'Clade_1', 'ATGAAAAACAAGAATTTTTTGTGA'), Data(Gene(0,8), 'Clade_1', 'ATGAAAAACAAAAATTTTATGTGG'), Data(Gene(0,8), 'Clade_2', 'ATGAACAAGAAGAATTTTATGTGA'), Data(Gene(0,8), 'Clade_2', 'ATGAAAAACAAAAATTTT-TGTGA'), Data(Gene(0,8), 'Clade_2', 'ATGAACAATAAAAATTTTATGTGA'), Data(Gene(0,8), 'Clade_2', 'ATGAACAACAAAAATTTTATGTGA'), Data(Gene(0,8), 'Clade_2', 'ATGAACAACAAGAATTTTTTGTGA'), Data(Gene(0,8), 'Clade_3', 'ATGAAAAACAAGAATTTTATGTGA'), Data(Gene(0,8), 'Clade_3', 'ATGAAAAACAAAAATTTTTTGTGA'), Data(Gene(0,8), 'Clade_3', 'ATGAACAACAAAAGTTTT---TGA')]
#        data[2] = [Data(Gene(2,7), 'Clade_1', 'ATGAAAAACAAGAATTTTTGA'), Data(Gene(2,7), 'Clade_1', 'ATGAACAACAAAAATTTTTGG'), Data(Gene(2,7), 'Clade_1', 'ATGAAAAACAAGAATTTTTGA'), Data(Gene(2,7), 'Clade_1', 'ATGAAAAACAAAAATTTTTGG'), Data(Gene(2,7), 'Clade_2', 'ATGAACAAGAAGAATTTTTGA'), Data(Gene(2,7), 'Clade_2', 'ATGAAAAACAAAAATTTTTGA'), Data(Gene(2,7), 'Clade_2', 'ATGAACAATAAAAATTTTTGA'), Data(Gene(2,7), 'Clade_2', 'ATGAACAACAAAAATTTTTGA'), Data(Gene(2,7), 'Clade_2', 'ATGAACAACAAGAATTTTTGA'), Data(Gene(2,7), 'Clade_3', 'ATGAAAAACAAGAATTTTTGA'), Data(Gene(2,7), 'Clade_3', 'ATGAAAAACAAAAATTTTTGA'), Data(Gene(0,8), 'Clade_3', 'ATGAACAACAAAAGTTTTTGA')]
#        dict_polymorphism = dict()
#        dict_polymorphism[0] = []
#        dict_polymorphism[0] += [Polymorphism(Gene(0,8), 3, ['Clade_1', 'Clade_2', 'Clade_3'], Codons('AAA','AAC'), [3,1,2], [1,4,1])]
#        dict_polymorphism[0] += [Polymorphism(Gene(0,8), 9, ['Clade_1', 'Clade_2', 'Clade_3'], Codons('AAG','AAA'), [2,2,1], [2,3,2])]
#        dict_polymorphism[0] += [Polymorphism(Gene(0,8), 12, ['Clade_1', 'Clade_2', 'Clade_3'], Codons('AAT','AGT'), [4,5,2], [0,0,1])]
#        dict_polymorphism[0] += [Polymorphism(Gene(0,8), 18, ['Clade_1', 'Clade_2', 'Clade_3'], Codons('TTG','ATG'), [2,1,1], [2,3,1])]
#        dict_polymorphism[0] += [Polymorphism(Gene(0,8), 21, ['Clade_1', 'Clade_2', 'Clade_3'], Codons('TGA','TGG'), [2,5,3], [2,0,0])]
#        dict_polymorphism[2] = []
#        dict_polymorphism[2] += [Polymorphism(Gene(2,7), 3, ['Clade_1', 'Clade_2', 'Clade_3'], Codons('AAA','AAC'), [3,1,2], [1,4,1])]
#        dict_polymorphism[2] += [Polymorphism(Gene(2,7), 9, ['Clade_1', 'Clade_2', 'Clade_3'], Codons('AAG','AAA'), [2,2,1], [2,3,2])]
#        dict_polymorphism[2] += [Polymorphism(Gene(2,7), 12, ['Clade_1', 'Clade_2', 'Clade_3'], Codons('AAT','AGT'), [4,5,2], [0,0,1])]
#        dict_polymorphism[2] += [Polymorphism(Gene(2,7), 18, ['Clade_1', 'Clade_2', 'Clade_3'], Codons('TGA','TGG'), [2,5,3], [2,0,0])]
#        syn_pol = dict()
#        syn_pol[0] = dict()
#        syn_pol[0][3] = (False, 'shared_polymorphism', None)
#        syn_pol[0][9] = (True, 'shared_polymorphism', None)
#        syn_pol[0][18] = (True, 'shared_polymorphism', None)
#        syn_pol[0][21] = (True, 'private_polymorphism_1', None)
#        syn_pol[2] = dict()
#        syn_pol[2][3] = (False, 'shared_polymorphism', None)
#        syn_pol[2][9] = (True, 'shared_polymorphism', None)
#        syn_pol[2][18] = (False, 'private_polymorphism_1', None)
#        EHH = []
#        EHH += [(0, 3, {6:51/100, 15:278/450}, False)]
#        EHH += [(0, 9, {9:13/16}, True)]
#        EHH += [(0, 18, {-9:42/50}, True)]
#        EHH += [(2, 3, {6:51/100}, False)]
#        test = EHH_test()
#        test.initialize_EHH(dict_polymorphism, syn_pol, 'Clade_1', 'Clade_2', data)
#        self.assertEqual(len(EHH),len(test.EHH))
#        for i in range(len(EHH)):
#            self.assertEqual(EHH[i][0],test.EHH[i][0])
#            self.assertEqual(EHH[i][1],test.EHH[i][1])
#            self.assertEqual(EHH[i][2].keys(),test.EHH[i][2].keys())
#            self.assertEqual(EHH[i][3],test.EHH[i][3])            
#            for j in EHH[i][2].keys():
#                self.assertAlmostEqual(EHH[i][2][j],test.EHH[i][2][j])
#                

#class NCD_test_Test(unittest.TestCase):
#    '''Class to test the NCD_test class.'''
#    
#    def setUp(self):
#        '''Initialize tests.'''
#        self.test_1 = NCD_test()
#        self.test_1.NCD1 = False
#        self.test_1.windows = dict()
#    
#    def test_init_(self):
#        '''Test NCD_test().'''
#        self.assertEqual(NCD_test().NCD1, None)
#        self.assertEqual(NCD_test().windows, None)
#        self.assertEqual(self.test_1.NCD1, False)
#        self.assertEqual(self.test_1.windows, dict())
#        
#    def test_eq(self):
#        '''Test NCD_test.__eq__(self,test).'''
#        test = NCD_test()
#        self.assertTrue(test==NCD_test())
#        self.assertFalse(self.test_1==test)
#        test.NCD1 = False
#        test.windows = dict()
#        self.assertTrue(self.test_1==test)
#        test.NCD1 = True
#        self.assertFalse(self.test_1==test)
#        test.NCD1 = False
#        test.windows = []
#        self.assertFalse(self.test_1==test)
#        test.windows = dict()
#    
#    def test_ne(self):
#        '''Test NCD_test.__ne__(self,test).'''
#        test = NCD_test()
#        self.assertFalse(test!=NCD_test())
#        self.assertTrue(self.test_1!=test)
#        test.NCD1 = False
#        test.windows = dict()
#        self.assertFalse(self.test_1!=test)
#        test.NCD1 = True
#        self.assertTrue(self.test_1!=test)
#        test.NCD1 = False
#        test.windows = []
#        self.assertTrue(self.test_1!=test)
#        test.windows = dict()
#    
#    def test_repr(self):
#        '''Test NCD_test.__repr__(self).'''
#        self.assertEqual(repr(NCD_test()), "NCD_test with NCD1 equal to None and windows equal to None")
#        self.assertEqual(repr(self.test_1), "NCD_test with NCD1 equal to False and windows equal to {}")
#    
#    def test_str(self):
#        '''Test NCD_test.__str__(self).'''
#        self.assertEqual(str(NCD_test()), "NCD_test with NCD1 equal to None and windows equal to None")
#        self.assertEqual(str(self.test_1), "NCD_test with NCD1 equal to False and windows equal to {}")
#    
#    def test_get_NCD1(self):
#        '''Test NCD_test.get_NCD1(self)'''
#        self.assertEqual(NCD_test().get_NCD1(), None)
#        self.assertEqual(self.test_1.get_NCD1(), False)
#    
#    def test_get_windows(self):
#        '''Test NCD_test.get_windows(self)'''
#        self.assertEqual(NCD_test().get_windows(), None)
#        self.assertEqual(self.test_1.get_windows(), dict())
#
class MK_test_Test(unittest.TestCase):
    '''Class to test the MK_test class.'''
    
    def setUp(self):
        '''Initialize tests.'''
        self.test_1 = MK_test()
        self.test_1.D_s = 3
        self.test_1.D_n = 4
        self.test_1.P_s = 5
        self.test_1.P_n = 6
        self.test_1.alpha = 1 - (3*6)/(4*5)
        self.test_1.alpha_interval = (1 - (2*6)/(4*5), 1 - (3*6)/(5*5), 0.77)
        self.test_1.alpha_bar = 1 - (3/4)*(6/6)
        self.test_1.alpha_bar_interval = (1 - (3/2)*(6/6), 1 - (2/4)*(6/6), 0.87)
    
    def test_init_(self):
        '''Test MK_test().'''
        self.assertEqual(MK_test().D_s, 0)
        self.assertEqual(MK_test().D_n, 0)
        self.assertEqual(MK_test().P_s, 0)
        self.assertEqual(MK_test().P_n, 0)
        self.assertEqual(MK_test().alpha, None)
        self.assertEqual(MK_test().alpha_bar, None)
        
    def test_eq(self):
        '''Test MK_test.__eq__(self,test).'''
        test = MK_test()
        self.assertTrue(test==MK_test())
        self.assertFalse(self.test_1==test)
        test.D_s = 3
        test.D_n = 4
        test.P_s = 5
        test.P_n = 6
        test.alpha = 1 - (3*6)/(4*5)
        test.alpha_bar =  1 - (3/4)*(6/6)
        test.alpha_interval = (1 - (2*6)/(4*5), 1 - (3*6)/(5*5), 0.77)
        test.alpha_bar_interval = (1 - (3/2)*(6/6), 1 - (2/4)*(6/6), 0.87)
        self.assertTrue(self.test_1==test)
        test.D_s = 2
        self.assertFalse(self.test_1==test)
        test.D_s = 3
        test.D_n = 3
        self.assertFalse(self.test_1==test)
        test.D_n = 4
        test.P_s = 4
        self.assertFalse(self.test_1==test)
        test.P_s = 5
        test.P_n = 7
        self.assertFalse(self.test_1==test)
        test.P_n = 6
        test.alpha = 1 - (3*2)/(4*5)
        self.assertFalse(self.test_1==test)
        test.alpha = 1 - (3*6)/(4*5)
        test.alpha_bar =  1 - (3/4)*(7/6)
        self.assertFalse(self.test_1==test)
        test.alpha_bar =  1 - (3/4)*(6/6)
        test.alpha_interval = (1 - (2*5)/(4*5), 1 - (3*6)/(5*5), 0.77)
        self.assertFalse(self.test_1==test)
        test.alpha_interval = (1 - (2*6)/(4*5), 1 - (3*6)/(5*5), 0.77)
        test.alpha_bar_interval = (1 - (3/2)*(6/6), 1 - (2/4)*(6/6), 0.89)
        self.assertFalse(self.test_1==test)
        test.alpha_bar_interval = (1 - (3/2)*(6/6), 1 - (2/4)*(6/6), 0.87)
        
        
    def test_ne(self):
        '''Test MK_test.__ne__(self,test).'''
        test = MK_test()
        self.assertFalse(test!=MK_test())
        self.assertTrue(self.test_1!=test)
        test.D_s = 3
        test.D_n = 4
        test.P_s = 5
        test.P_n = 6
        test.alpha = 1 - (3*6)/(4*5)
        test.alpha_bar =  1 - (3/4)*(6/6)
        test.alpha_interval = (1 - (2*6)/(4*5), 1 - (3*6)/(5*5), 0.77)
        test.alpha_bar_interval = (1 - (3/2)*(6/6), 1 - (2/4)*(6/6), 0.87)
        self.assertFalse(self.test_1!=test)
        test.D_s = 2
        self.assertTrue(self.test_1!=test)
        test.D_s = 3
        test.D_n = 3
        self.assertTrue(self.test_1!=test)
        test.D_n = 4
        test.P_s = 4
        self.assertTrue(self.test_1!=test)
        test.P_s = 5
        test.P_n = 7
        self.assertTrue(self.test_1!=test)
        test.P_n = 6
        test.alpha = 1 - (3*2)/(4*5)
        self.assertTrue(self.test_1!=test)
        test.alpha = 1 - (3*6)/(4*5)
        test.alpha_bar =  1 - (3/4)*(7/6)
        self.assertTrue(self.test_1!=test)
        test.alpha_bar =  1 - (3/4)*(6/6)
        test.alpha_interval = (1 - (2*5)/(4*5), 1 - (3*6)/(5*5), 0.77)
        self.assertTrue(self.test_1!=test)
        test.alpha_interval = (1 - (2*6)/(4*5), 1 - (3*6)/(5*5), 0.77)
        test.alpha_bar_interval = (1 - (3/2)*(6/6), 1 - (2/4)*(6/6), 0.89)
        self.assertTrue(self.test_1!=test)
        test.alpha_bar_interval = (1 - (3/2)*(6/6), 1 - (2/4)*(6/6), 0.87)
    
    def test_repr(self):
        '''Test MK_test.__repr__(self).'''
        alpha = 1 - (3*6)/(4*5)
        alpha_bar = 1 - (3/4)*(6/6)
        alpha_interval = (1 - (2*6)/(4*5), 1 - (3*6)/(5*5), 0.77)
        alpha_bar_interval = (1 - (3/2)*(6/6), 1 - (2/4)*(6/6), 0.87)
        self.assertEqual(repr(MK_test()), 'MK_test with D_s = 0, D_n = 0, P_s = 0, P_n = 0, alpha = None, alpha_interval = None, alpha_bar = None, alpha_bar_interval = None')
        self.assertEqual(repr(self.test_1), 'MK_test with D_s = 3, D_n = 4, P_s = 5, P_n = 6, alpha = '+str(alpha)+', alpha_interval = '+str(alpha_interval)+', alpha_bar = '+str(alpha_bar)+', alpha_bar_interval = '+str(alpha_bar_interval))
    
    def test_str(self):
        '''Test MK_test.__str__(self).'''
        alpha = 1 - (3*6)/(4*5)
        alpha_bar = 1 - (3/4)*(6/6)
        alpha_interval = (1 - (2*6)/(4*5), 1 - (3*6)/(5*5), 0.77)
        alpha_bar_interval = (1 - (3/2)*(6/6), 1 - (2/4)*(6/6), 0.87)
        self.assertEqual(str(MK_test()), 'MK_test with D_s = 0, D_n = 0, P_s = 0, P_n = 0, alpha = None, alpha_interval = None, alpha_bar = None, alpha_bar_interval = None')
        self.assertEqual(str(self.test_1), 'MK_test with D_s = 3, D_n = 4, P_s = 5, P_n = 6, alpha = '+str(alpha)+', alpha_interval = '+str(alpha_interval)+', alpha_bar = '+str(alpha_bar)+', alpha_bar_interval = '+str(alpha_bar_interval))

    def test_get_D_s(self):
        '''Test MK_test.get_D_s(self).'''
        self.assertEqual(MK_test().D_s,0)
        self.assertEqual(self.test_1.D_s,3)
    
    def test_get_D_n(self):
        '''Test MK_test.get_D_n(self).'''
        self.assertEqual(MK_test().D_n,0)
        self.assertEqual(self.test_1.D_n,4)
    
    def test_get_P_s(self):
        '''Test MK_test.get_P_s(self).'''
        self.assertEqual(MK_test().P_s,0)
        self.assertEqual(self.test_1.P_s,5)
    
    def test_get_P_n(self):
        '''Test MK_test.get_P_n(self).'''
        self.assertEqual(MK_test().P_n,0)
        self.assertEqual(self.test_1.P_n,6)
    
    def test_get_alpha(self):
        '''Test MK_test.get_alpha(self).'''
        self.assertEqual(MK_test().alpha,None)
        self.assertEqual(self.test_1.alpha,1 - (3*6)/(4*5))
    
    def test_get_alpha_bar(self):
        '''Test MK_test.get_alpha_bar(self).'''
        self.assertEqual(MK_test().alpha_bar,None)
        self.assertEqual(self.test_1.alpha_bar,1 - (3/4)*(6/6))
    
    def test_get_alpha_interval(self):
        '''Test MK_test.get_alpha_interval(self).'''
        self.assertEqual(MK_test().alpha_interval,None)
        self.assertEqual(self.test_1.alpha_interval,(1 - (2*6)/(4*5), 1 - (3*6)/(5*5), 0.77))
    
    def test_get_alpha_bar_interval(self):
        '''Test MK_test.get_alpha_bar_interval(self).'''
        self.assertEqual(MK_test().alpha_bar_interval,None)
        self.assertEqual(self.test_1.alpha_bar_interval,(1 - (3/2)*(6/6), 1 - (2/4)*(6/6), 0.87))
    
    def test_test(self):
        '''Test MK_test.test(self,syn_polymorphism).'''
        syn_pol = {0:dict(), 3:dict()}
        syn_pol[0][6] = (True,'shared_polymorphism')
        syn_pol[0][45] = (True,'private_polymorphism_1')
        syn_pol[0][99] = (False,'private_polymorphism_1')
        syn_pol[0][159] = (False,'shared_polymorphism')
        syn_pol[0][213] = (True,'private_polymorphism_2')
        syn_pol[0][297] = (True,'private_polymorphism_1')
        syn_pol[0][369] = (True,'fixed_difference')
        syn_pol[0][375] = (False,'fixed_difference')
        syn_pol[0][519] = (False,'shared_polymorphism')
        syn_pol[0][543] = (True,'shared_polymorphism')
        syn_pol[0][615] = (False,'fixed_difference')
        syn_pol[0][753] = (True,'private_polymorphism_1')
        syn_pol[0][783] = (False,'private_polymorphism_2')
        syn_pol[0][897] = (True,'private_polymorphism_1')
        syn_pol[0][903] = (False,'shared_polymorphism')
        syn_pol[0][927] = (True,'private_polymorphism_1')
        syn_pol[0][1053] = (False,'private_polymorphism_2')
        syn_pol[0][1089] = (True,'shared_polymorphism')
        syn_pol[3][18] = (True,'fixed_difference')
        syn_pol[3][33] = (False,'shared_polymorphism')
        syn_pol[3][69] = (True,'private_polymorphism_1')
        syn_pol[3][102] = (True,'fixed_difference')
        syn_pol[3][156] = (False,'private_polymorphism_1')
        syn_pol[3][309] = (True,'private_polymorphism_1')
        syn_pol[3][333] = (True,'shared_polymorphism')
        syn_pol[3][363] = (True,'fixed_difference')
        syn_pol[3][372] = (False,'private_polymorphism_2')
        syn_pol[3][435] = (True,'private_polymorphism_2')
        syn_pol[3][456] = (True,'fixed_difference')
        syn_pol[3][546] = (False,'shared_polymorphism')
        syn_pol[3][573] = (True,'fixed_difference')
        syn_pol[3][585] = (False,'private_polymorphism_1')
        test_1 = MK_test()
        test_1.test(syn_pol)
        test_2 = MK_test()
        test_2.D_s = 3
        test_2.D_n = 1
        test_2.P_s = 2
        test_2.P_n = 2.5
        test_2.alpha = 1 - 7.5/2
        test_2.alpha_bar = 1 - 2.5
        self.assertEqual(test_1, test_2)

#class Pi_Test(unittest.TestCase):
#    
##    def test_initialize_Pi(self): # Test pour modulo 3 avec dict_pol
##        dict_data = dict()
##        dict_data[0] = []
##        dict_data[0] += [Data(Gene(0,6),'Clade_1','ATGAAACCCGGGTATTAA')]
##        dict_data[0] += [Data(Gene(0,6),'Clade_1','ATGATACCCTGGTGTT-A')]
##        dict_data[0] += [Data(Gene(0,6),'Clade_1','ATGAAACCCG-GTTTTGA')]
##        dict_data[0] += [Data(Gene(0,6),'Clade_1','ATGAAACCCTGGTTTTTAA')]
##        dict_data[0] += [Data(Gene(0,6),'Clade_1','ATGAAACCCTGGTTTTAA')]
##        dict_data[0] += [Data(Gene(0,6),'Clade_1','ATGATACCCTGGTTTTA-')]     
##        dict_data[0] += [Data(Gene(0,6),'Clade_2','ATGAAACCTTGGTTTTGA')]
##        dict_data[0] += [Data(Gene(0,6),'Clade_2','ATGAAACCCGGGTGTT-A')]
##        dict_data[0] += [Data(Gene(0,6),'Clade_2','ATGAAACCTGGGTATATGTGA')]
##        dict_data[0] += [Data(Gene(0,6),'Clade_2','ATGAAACCTGGGTTTTGA')]
##        dict_data[0] += [Data(Gene(0,6),'Clade_2','ATGAAACCTGGGTATTGA')]
##        dict_data[2] = []
##        dict_data[2] += [Data(Gene(2,4),'Clade_1','ATGCCCGGGTAA')]
##        dict_data[2] += [Data(Gene(2,4),'Clade_1','ATGCCCTGGT-A')]
##        dict_data[2] += [Data(Gene(2,4),'Clade_1','ATGCCCG-GTGA')]
##        dict_data[2] += [Data(Gene(2,4),'Clade_1','ATGCCCTGGTTAA')]
##        dict_data[2] += [Data(Gene(2,4),'Clade_1','ATGCCCTGGTAA')]
##        dict_data[2] += [Data(Gene(2,4),'Clade_1','ATGCCCTGGTA-')]     
##        dict_data[2] += [Data(Gene(2,4),'Clade_2','ATGCCTTGGTGA')]
##        dict_data[2] += [Data(Gene(2,4),'Clade_2','ATGCCCGGGT-A')]
##        dict_data[2] += [Data(Gene(2,4),'Clade_2','ATGCCTGGGATGTGA')]
##        dict_data[2] += [Data(Gene(2,4),'Clade_2','ATGCCTGGGTGA')]
##        dict_data[2] += [Data(Gene(2,4),'Clade_2','ATGCCTGGGTAA')]
##        dict_polymorphism = dict()
##        dict_polymorphism[0] = []
##        dict_polymorphism[0] += [Polymorphism(Gene(0,6),3,['Clade_1','Clade_2'],Codons('AAA','ATA'),[3,4],[2,0])]
##        dict_polymorphism[0] += [Polymorphism(Gene(0,6),6,['Clade_1','Clade_2'],Codons('CCC','CCT'),[5,1],[0,4])]
##        dict_polymorphism[0] += [Polymorphism(Gene(0,6),9,['Clade_1','Clade_2'],Codons('GGG','TGG'),[1,3],[3,1])]
##        dict_polymorphism[0] += [Polymorphism(Gene(0,6),15,['Clade_1','Clade_2'],Codons('TAA','TGA'),[2,0],[1,3])]
##        dict_polymorphism[2] = []
##        dict_polymorphism[2] += [Polymorphism(Gene(2,4),3,['Clade_1','Clade_2'],Codons('CCC','CCT'),[5,1],[0,4])]
##        dict_polymorphism[2] += [Polymorphism(Gene(2,4),6,['Clade_1','Clade_2'],Codons('GGG','TGG'),[1,3],[3,1])]
##        dict_polymorphism[2] += [Polymorphism(Gene(2,4),9,['Clade_1','Clade_2'],Codons('TAA','TGA'),[2,0],[1,3])]
##        dict_genes = dict()
##        dict_genes[0] = Gene(0,6)
##        dict_genes[2] = Gene(2,4)
##        pi = Pi()
##        pi.initialize_Pi(dict_polymorphism, dict_genes, dict_data, 'Clade_1','Clade_2')
##        self.assertEqual(pi.Pi_n.keys(), {0:0, 2:0}.keys())
##        self.assertEqual(pi.Pi_s.keys(), {0:0, 2:0}.keys())
##        self.assertEqual(pi.Pi_s_1.keys(), {0:0, 2:0}.keys())
##        self.assertEqual(pi.Pi_s_2.keys(), {0:0, 2:0}.keys())
##        self.assertEqual(pi.Pi_s_3.keys(), {0:0, 2:0}.keys())
##        self.assertAlmostEqual(pi.Pi_n[0],1/25*(2/18*8+1/18*8))
##        self.assertAlmostEqual(pi.Pi_s[0],1/25*(6/18))
##        self.assertAlmostEqual(pi.Pi_s_1[0],0)
##        self.assertAlmostEqual(pi.Pi_s_2[0],0)
##        self.assertAlmostEqual(pi.Pi_s_3[0],1/25*(6/6))
##        self.assertAlmostEqual(pi.Pi_n[2],1/25*(1/12*12))
##        self.assertAlmostEqual(pi.Pi_s[2],1/25*(1/12*6))
##        self.assertAlmostEqual(pi.Pi_s_1[2],1/25*(1/4*6))
##        self.assertAlmostEqual(pi.Pi_s_2[2],0)
##        self.assertAlmostEqual(pi.Pi_s_3[2],0)
##        pi.initialize_Pi(dict_polymorphism, dict_genes, dict_data, 'Clade_2', 'Clade_1')
##        self.assertEqual(pi.Pi_n.keys(), {0:0, 2:0}.keys())
##        self.assertEqual(pi.Pi_s.keys(), {0:0, 2:0}.keys())
##        self.assertEqual(pi.Pi_s_1.keys(), {0:0, 2:0}.keys())
##        self.assertEqual(pi.Pi_s_2.keys(), {0:0, 2:0}.keys())
##        self.assertEqual(pi.Pi_s_3.keys(), {0:0, 2:0}.keys())
##        self.assertAlmostEqual(pi.Pi_n[0],1/16*(6/18))
##        self.assertAlmostEqual(pi.Pi_s[0],1/16*(6/18))
##        self.assertAlmostEqual(pi.Pi_s_1[0],0)
##        self.assertAlmostEqual(pi.Pi_s_2[0],0)
##        self.assertAlmostEqual(pi.Pi_s_3[0],1/16*(6/6))
##        self.assertAlmostEqual(pi.Pi_n[2],1/16*(6/12))
##        self.assertAlmostEqual(pi.Pi_s[2],1/16*(10/12))
##        self.assertAlmostEqual(pi.Pi_s_1[2],1/16*(4/4))
##        self.assertAlmostEqual(pi.Pi_s_2[2],1/16*(6/4))
##        self.assertAlmostEqual(pi.Pi_s_3[2],0)
#        
#     def test_initialize_Pi(self): #Test avec modulo 2 et syn_pol
#         dict_data = dict()
#         dict_data[0] = []
#         dict_data[0] += [Data(Gene(0,10),'Clade_2','ATGAAGCCTGGGTTTAACCCTAGGTTCTAA')]
#         dict_data[0] += [Data(Gene(0,10),'Clade_1','ATGAAACCCGGGTTTAAACCCGGGTTTTAA')]
#         dict_data[0] += [Data(Gene(0,10),'Clade_2','ATGAAACCTGGGTGAAACCCCGGGTTCTAA')]
#         dict_data[0] += [Data(Gene(0,10),'Clade_1','ATGAAGCCCGGGTAAAACCCCGGGTTTTAA')]
#         dict_data[0] += [Data(Gene(0,10),'Clade_1','ATGAAACCCGGGTTTAAACCCGGGTTCTAA')]
#         dict_data[0] += [Data(Gene(0,10),'Clade_1','ATGAAGCCCGGGTTTAAACCCAGGTTTTAA')]
#         syn_polymorphism = dict()
#         syn_polymorphism[0] = dict()
#         syn_polymorphism[0][3] = (True, 'shared_polymorphism', None)
#         syn_polymorphism[0][6] = (True, 'fixed_difference', None)
#         syn_polymorphism[0][15] = (False, 'private_polymorphism_1', None)
#         syn_polymorphism[0][18] = (True, 'private_polymorphism_2', None)
#         syn_polymorphism[0][21] = (False, 'shared_polymorphism', None)
#         syn_polymorphism[0][24] = (True, 'private_polymorphism_1', None)
#         dict_genes = dict()
#         dict_genes[0] = Gene(0,10)
#         pi = Pi()
#         pi.initialize_Pi(syn_polymorphism, dict_genes, dict_data, 'Clade_1', 'Clade_2')
#         self.assertEqual(pi.Pi_n.keys(), {0:1/40}.keys())
#         self.assertAlmostEqual(pi.Pi_n[0], 1/40)
#         self.assertEqual(pi.Pi_s.keys(), {0:7/240}.keys())
#         self.assertAlmostEqual(pi.Pi_s[0], 7/240)
#         self.assertEqual(pi.Pi_s_1.keys(), {0:1/40}.keys())
#         self.assertAlmostEqual(pi.Pi_s_1[0], 1/40)
#         self.assertEqual(pi.Pi_s_2.keys(), {0:1/30}.keys())
#         self.assertAlmostEqual(pi.Pi_s_2[0], 1/30)
#
#
#class Tajima_s_D_Test(unittest.TestCase):
#    '''Class to test the Tajima_s_D class.'''
#    
#    def setUp(self):
#        '''Initialize tests.'''
#        self.syn_polymorphism = dict()
#        self.syn_polymorphism[7] = dict()
#        self.syn_polymorphism[15] = dict()
#        self.syn_polymorphism[7][0] = (False, 'private_polymorphism_2', None)
#        self.syn_polymorphism[7][3] = (False, 'private_polymorphism_1', None)
#        self.syn_polymorphism[7][9] = (False, 'shared_polymorphism', None)
#        self.syn_polymorphism[7][12] = (True, 'private_polymorphism_1', None)
#        self.syn_polymorphism[7][15] = (True, 'private_polymorphism_2', None)
#        self.syn_polymorphism[15][0] = (False, 'private_polymorphism_1', None)
#        self.syn_polymorphism[15][3] = (True, 'private_polymorphism_1', None)
#        self.dict_data = dict()
#        self.dict_data[7] = [Data(Gene(7,6),'Clade_1','ATGAAACCCGGGTTTTGA'), Data(Gene(7,6),'Clade_1','ATGA-ACGCGAGTTCTGA'), Data(Gene(7,6),'Clade_1','ATGAGACCTGAGTTTTGA'), Data(Gene(7,6),'Clade_1','ATGAAACCTGGGTTCTGA'), Data(Gene(7,6),'Clade_1','ATGAG-CCCGAGTTTTGA'), Data(Gene(7,6),'Clade_2','ATCAAACCCGGGTTTTGA'), Data(Gene(7,6),'Clade_2','ATGAAACCCGAGTTTTAA')]
#        self.dict_data[15] = [Data(Gene(15,3), 'Clade_1','ATGAAATGA'), Data(Gene(15,3), 'Clade_1', 'ATCAAGTGA'), Data(Gene(15,3), 'Clade_2', 'AT-AAATGA')]
#        
#    def test_initializes_Tajima_s_D(self):
#        '''Test initializes_Tajima_s_D(self, syn_polymorphism, dict_data, clade_1).'''
#        test = Tajima_s_D()
#        test.initializes_Tajima_s_D(self.syn_polymorphism, self.dict_data, 'Clade_1')
#        self.assertEqual(test.average_polymorphisms, {7:1.6, 15:2})
#        self.assertEqual(test.M.keys(), {7:(3/2.08), 15:2}.keys())
#        self.assertEqual(test.S.keys(), {7:3, 15:2}.keys())
#        self.assertEqual(test.D.keys(), {7:(1.6-3/2.08), 15:0}.keys())
#
#class LD_Test(unittest.TestCase):
#    '''Class to test the LD class.'''
#    
#    def test_initialize_LD(self):
#        '''Test initialize_LD(self, syn_pol, dict_data, clade1).'''
#        syn_pol = dict()
#        syn_pol[0] = dict()
#        syn_pol[0][3] = (False, 'shared_polymorphism', None)
#        syn_pol[0][9] = (True, 'private_polymorphism_1', None)
#        syn_pol[0][12] = (True, 'private_polymorphism_1', None)
#        dict_data = dict()
#        dict_data[0] = [Data(Gene(0,6), "Clade_1", "ATGAAACCCGGGTTTTAA"), Data(Gene(0,6), "Clade_1", "ATGAAATTTCCCGGGTTTTAA"), Data(Gene(0,6), "Clade_1", "ATGAATCCAGGATTCTGA"), Data(Gene(0,6), "Clade_1","ATGAAACACGGATTCTAG"), Data(Gene(0,6), "Clade_1","ATGAATCCCGGGTTCTAA"), Data(Gene(0,6), "Clade_2", "ATGAAACCCGGGTTTTAA"), Data(Gene(0,6), "Clade_2", "ATGAATCCCGGGTTTTAA")]
#        csv = [["Gene_id", "Synonymous", "Distance", "Category", "r", "H"]] 
#        csv += [["0", "1", "6", "0", str(0.0), str(4)]]
#        csv += [["0", "1", "9", "0", str(1/3), str(3)]]
#        csv += [["0", "2", "3", "0", str(1/3), str(3)]]
#        test = LD()
#        csv_test = test.initialize_LD(syn_pol, dict_data, "Clade_1")
#        self.assertEqual(csv, csv_test)
#
#        
#    
#class Statistics_Test(unittest.TestCase):
#    '''Class to test the Statistics class.'''
#    
#    def setUp(self):
#        '''Initialize tests.'''
#        self.genes = dict()
#        self.genes[0] = Gene(0,120)
#        self.genes[2] = Gene(2,122)
#        self.genes[5] = Gene(5,125)
#        self.genes[6] = Gene(6,126)
#        self.stats_1 = Statistics('Clade_1', 'Clade_2', self.genes)
#        self.stats_2 = Statistics('Clade', 'Clade_2', self.genes)
#        self.stats_3 = Statistics('Clade_1', 'Clade', self.genes)
#    
#    def test_init_(self):
#        '''Test Statistics(clade_1, clade_2, genes).'''
#        with self.assertRaises(TypeError):
#            Statistics(True, 'Clade_2', self.genes)
#        with self.assertRaises(TypeError):
#            Statistics('Clade_1', 2, self.genes)
#        with self.assertRaises(TypeError):
#            Statistics('Clade_1', 'Clade_2', [])
#        with self.assertRaises(TypeError):
#            Statistics('Clade_1', 'Clade_2', {0:Gene(0,120),'2':Gene(2,120)})
#        with self.assertRaises(TypeError):
#            Statistics('Clade_1', 'Clade_2', {0:Gene(0,120),2:2})
#        genes = dict()
#        genes[0] = Gene(0,120)
#        genes[2] = Gene(2,122)
#        genes[5] = Gene(5,125)
#        genes[6] = Gene(6,126)
#        self.assertEqual(self.stats_1.clade_1,'Clade_1')
#        self.assertEqual(self.stats_1.clade_2,'Clade_2')
#        self.assertEqual(self.stats_1.genes,genes)
#        self.assertEqual(self.stats_1.syn_polymorphism,dict())
#        self.assertEqual(self.stats_1.vos_test,Vos_test())
#        self.assertEqual(self.stats_1.diversity_test,Diversity_test())
#        self.assertEqual(self.stats_1.ehh_test,EHH_test())
#        self.assertEqual(self.stats_1.ncd_test,NCD_test())
#    
#    def test_eq(self):
#        '''Test Statistics.__eq__(self,stats).'''
#        stats = Statistics('Clade_1', 'Clade_2', self.genes)
#        self.assertTrue(self.stats_1==stats)
#        self.assertFalse(self.stats_1==self.stats_2)
#        self.assertFalse(self.stats_1==self.stats_3)
#        self.assertFalse(self.stats_1=='stats')
#        stats = Statistics('Clade_1', 'Clade_2', {0:Gene(0,120), 1:Gene(1,124)})
#        self.assertFalse(self.stats_1==stats)
#    
#    def test_ne(self):
#        '''Test Statistics.__ne__(self,stats).'''
#        stats = Statistics('Clade_1', 'Clade_2', self.genes)
#        self.assertFalse(self.stats_1!=stats)
#        self.assertTrue(self.stats_1!=self.stats_2)
#        self.assertTrue(self.stats_1!=self.stats_3)
#        self.assertTrue(self.stats_1!='stats')
#        stats = Statistics('Clade_1', 'Clade_2', {0:Gene(0,120), 1:Gene(1,124)})
#        self.assertTrue(self.stats_1!=stats)
#    
#    def test_get_clade_1(self):
#        '''Test Statistics.get_clade_1(self).'''
#        self.assertTrue(self.stats_1.get_clade_1()=='Clade_1')
#        self.assertTrue(self.stats_2.get_clade_1()=='Clade')
#        self.assertTrue(self.stats_3.get_clade_1()=='Clade_1')
#    
#    def test_get_clade_2(self):
#        '''Test Statistics.get_clade_2(self).'''
#        self.assertTrue(self.stats_1.get_clade_2()=='Clade_2')
#        self.assertTrue(self.stats_2.get_clade_2()=='Clade_2')
#        self.assertTrue(self.stats_3.get_clade_2()=='Clade')
#    
#    def test_get_genes(self):
#        '''Test Statistics.get_genes(self).'''
#        self.assertTrue(self.stats_1.get_genes()==self.genes)
#        self.assertTrue(self.stats_2.get_genes()==self.genes)
#        self.assertTrue(self.stats_3.get_genes()==self.genes)
#        stats = Statistics('Clade_1', 'Clade_2', {0:Gene(0,120), 1:Gene(1,124)})
#        self.assertTrue(stats.get_genes()=={0:Gene(0,120), 1:Gene(1,124)})
#        
#    def test_get_syn_polymorphism(self):
#        '''Test Statistics.get_syn_polymorphism(self).'''
#        self.assertTrue(self.stats_1.get_syn_polymorphism()==dict())
#        self.assertTrue(self.stats_2.get_syn_polymorphism()==dict())
#        self.assertTrue(self.stats_3.get_syn_polymorphism()==dict())
#        stats = Statistics('Clade_1', 'Clade_2', {0:Gene(0,120), 1:Gene(1,124)})
#        stats.syn_polymorphism = {0:{12:(True,'fixed_difference'), 18:(True,'shared_polymorphism')},1:{99:(False,'private_polymorphism_2'), 123:(False,'private_polymorphism_1')}}
#        self.assertTrue(stats.get_syn_polymorphism()=={0:{12:(True,'fixed_difference'), 18:(True,'shared_polymorphism')},1:{99:(False,'private_polymorphism_2'), 123:(False,'private_polymorphism_1')}})
#        
#    def test_get_vos_test(self):
#        '''Test Statistics.get_vos_test(self).'''
#        self.assertTrue(self.stats_1.get_vos_test()==Vos_test())
#        self.assertTrue(self.stats_2.get_vos_test()==Vos_test())
#        self.assertTrue(self.stats_3.get_vos_test()==Vos_test())
#        stats = Statistics('Clade_1', 'Clade_2', {0:Gene(0,120), 1:Gene(1,124)})
#        stats.vos_test.S_s += [0.3,0.4,0.1,0.3]
#        stats.vos_test.S_n += [0.2,0.41,0.11,0.31]
#        stats.vos_test.P_s += [0.32,0.42,0.12,0.32]
#        stats.vos_test.P_n += [0.34,0.41,0.13,0.31]
#        vos_test = Vos_test()
#        vos_test.S_s += [0.3,0.4,0.1,0.3]
#        vos_test.S_n += [0.2,0.41,0.11,0.31]
#        vos_test.P_s += [0.32,0.42,0.12,0.32]
#        vos_test.P_n += [0.34,0.41,0.13,0.31]
#        self.assertTrue(stats.get_vos_test()==vos_test)
#        self.assertFalse(stats.get_vos_test()==Vos_test())
#
#    def test_get_diversity_test(self):
#        '''Test Statistics.get_diversity_test(self).'''
#        self.assertTrue(self.stats_1.get_diversity_test()==Diversity_test())
#        self.assertTrue(self.stats_2.get_diversity_test()==Diversity_test())
#        self.assertTrue(self.stats_3.get_diversity_test()==Diversity_test())
#        stats = Statistics('Clade_1', 'Clade_2', {0:Gene(0,120), 1:Gene(1,124)})
#        stats.diversity_test.window = [(-300,-200), (-200,-100), (-100,0), (1,101), (101,201), (201,301)]
#        stats.diversity_test.total_n = [7,8,9,10,10,9]
#        stats.diversity_test.total_s = [7,8,9,10,11,9]
#        stats.diversity_test.shared_n = [7,8,9,10,12,9]
#        stats.diversity_test.shared_s = [7,8,9,10,13,9]
#        diversity_test = Diversity_test()
#        diversity_test.window = [(-300,-200), (-200,-100), (-100,0), (1,101), (101,201), (201,301)]
#        diversity_test.total_n = [7,8,9,10,10,9]
#        diversity_test.total_s = [7,8,9,10,11,9]
#        diversity_test.shared_n = [7,8,9,10,12,9]
#        diversity_test.shared_s = [7,8,9,10,13,9]
#        self.assertTrue(stats.get_diversity_test()==diversity_test)
#        self.assertFalse(stats.get_diversity_test()==Diversity_test())
#               
#    def test_get_ehh_test(self):
#        '''Test Statistics.get_ehh_test(self).'''
#        self.assertTrue(self.stats_1.get_ehh_test()==EHH_test())
#        self.assertTrue(self.stats_2.get_ehh_test()==EHH_test())
#        self.assertTrue(self.stats_3.get_ehh_test()==EHH_test())
#        stats = Statistics('Clade_1', 'Clade_2', {0:Gene(0,120), 1:Gene(1,124)})
#        stats.ehh_test.EHH = [(0,121,{-102:(0.2,(True,True)), -21:(0.3,(False,True)), 21:(0.4,(False,False))},(True,False)), (10,221,{-202:(0.2,(False,True)), -121:(0.3,(False,False)), 3:(0.4,(True,False))},(False,True))]
#        stats.ehh_test.average_EHH_s = [[-250,-150,-50,50,150,250],[0.2,0.25,0.3,0.4,0,0]]
#        stats.ehh_test.average_EHH_n = [[-250,-150,-50,50,150,250],[0.21,0.251,0.31,0.41,0,0]]
#        stats.ehh_test.Student = []
#        ehh_test = EHH_test()
#        ehh_test.EHH = [(0,121,{-102:(0.2,(True,True)), -21:(0.3,(False,True)), 21:(0.4,(False,False))},(True,False)), (10,221,{-202:(0.2,(False,True)), -121:(0.3,(False,False)), 3:(0.4,(True,False))},(False,True))]
#        ehh_test.average_EHH_s = [[-250,-150,-50,50,150,250],[0.2,0.25,0.3,0.4,0,0]]
#        ehh_test.average_EHH_n = [[-250,-150,-50,50,150,250],[0.21,0.251,0.31,0.41,0,0]]
#        ehh_test.Student = []
#        self.assertTrue(stats.get_ehh_test()==ehh_test)
#        self.assertFalse(stats.get_ehh_test()==EHH_test())
#    
#    def test_get_ncd_test(self):
#        '''Test Statistics.get_ncd_test(self).'''
#        self.assertTrue(self.stats_1.get_ncd_test()==NCD_test())
#        self.assertTrue(self.stats_2.get_ncd_test()==NCD_test())
#        self.assertTrue(self.stats_3.get_ncd_test()==NCD_test())
#        stats = Statistics('Clade_1', 'Clade_2', {0:Gene(0,120), 1:Gene(1,124)})
#        stats.ncd_test.NCD1 = False
#        stats.ncd_test.windows = dict()
#        ncd_test = NCD_test()
#        ncd_test.NCD1 = False
#        ncd_test.windows = dict()
#        self.assertTrue(stats.get_ncd_test()==ncd_test)
#        self.assertFalse(stats.get_ncd_test()==NCD_test()) 
#    
#    def test_initialize_syn_polymorphism(self):
#        '''Test Statistics.initialize_syn_polymorphism(self, dict_polymorphisms).'''
#        stats = Statistics('Clade_2','Clade_3',self.genes)
#        dict_polymorphism = {0:[], 2:[], 5:[], 6:[]}
#        dict_polymorphism[0] += [Polymorphism(Gene(0,120),3,['Clade_1','Clade_2','Clade_3'],Codons('TTT','TTC'),[6,6,6],[1,0,0])]
#        dict_polymorphism[0] += [Polymorphism(Gene(0,120),27,['Clade_1','Clade_2','Clade_3'],Codons('TTT','TTC'),[0,0,5],[1,2,6])]
#        dict_polymorphism[0] += [Polymorphism(Gene(0,120),72,['Clade_1','Clade_2','Clade_3'],Codons('TTT','TTC'),[0,5,0],[6,0,5])]
#        dict_polymorphism[0] += [Polymorphism(Gene(0,120),93,['Clade_1','Clade_2','Clade_3'],Codons('TTT','TTC'),[8,0,0],[0,9,9])]
#        dict_polymorphism[0] += [Polymorphism(Gene(0,120),111,['Clade_1','Clade_2','Clade_3'],Codons('TTT','TTC'),[2,0,3],[0,0,6])]
#        dict_polymorphism[2] += [Polymorphism(Gene(2,122),6,['Clade_1','Clade_2','Clade_3'],Codons('TTT','TTC'),[3,4,5],[1,2,6])]
#        dict_polymorphism[2] += [Polymorphism(Gene(2,122),33,['Clade_1','Clade_2','Clade_3'],Codons('TTT','TTC'),[3,5,0],[1,2,6])]
#        dict_polymorphism[2] += [Polymorphism(Gene(2,122),81,['Clade_1','Clade_2','Clade_3'],Codons('TTT','TTA'),[8,0,5],[0,4,0])]
#        dict_polymorphism[2] += [Polymorphism(Gene(2,122),99,['Clade_1','Clade_2','Clade_3'],Codons('TTT','TTC'),[8,9,9],[1,0,0])]
#        dict_polymorphism[2] += [Polymorphism(Gene(2,122),114,['Clade_1','Clade_2','Clade_3'],Codons('TTT','TTC'),[2,3,0],[2,6,0])]
#        dict_polymorphism[5] += [Polymorphism(Gene(5,125),12,['Clade_1','Clade_2','Clade_3'],Codons('TTT','TTA'),[0,4,5],[7,2,8])]
#        dict_polymorphism[5] += [Polymorphism(Gene(5,125),42,['Clade_1','Clade_2','Clade_3'],Codons('TTT','TTA'),[0,5,0],[1,2,6])]
#        dict_polymorphism[5] += [Polymorphism(Gene(5,125),87,['Clade_1','Clade_2','Clade_3'],Codons('TTT','TTA'),[8,0,5],[1,4,0])]
#        dict_polymorphism[5] += [Polymorphism(Gene(5,125),102,['Clade_1','Clade_2','Clade_3'],Codons('TTT','TTA'),[8,9,9],[0,0,0])]
#        dict_polymorphism[5] += [Polymorphism(Gene(5,125),120,['Clade_1','Clade_2','Clade_3'],Codons('TTT','TTA'),[0,3,0],[2,6,0])]
#        dict_polymorphism[6] += [Polymorphism(Gene(6,126),21,['Clade_1','Clade_2','Clade_3'],Codons('TTT','TTA'),[3,0,5],[1,2,6])]
#        dict_polymorphism[6] += [Polymorphism(Gene(6,126),66,['Clade_1','Clade_2','Clade_3'],Codons('TTT','TTC'),[3,5,0],[6,0,5])]
#        dict_polymorphism[6] += [Polymorphism(Gene(6,126),90,['Clade_1','Clade_2','Clade_3'],Codons('TTT','TTA'),[8,0,0],[1,9,9])]
#        dict_polymorphism[6] += [Polymorphism(Gene(6,126),108,['Clade_1','Clade_2','Clade_3'],Codons('TTT','TTA'),[2,0,3],[2,0,6])]
#        stats.initialize_syn_polymorphism(dict_polymorphism)
#        syn_pol = {0:dict(), 2:dict(), 5:dict(), 6:dict()}
#        syn_pol[2][6]=(True,'shared_polymorphism',True)
#        syn_pol[5][12]=(False,'shared_polymorphism',True)
#        syn_pol[6][21]=(False,'private_polymorphism_2',True)
#        syn_pol[0][27]=(True,'private_polymorphism_2',True)
#        syn_pol[2][33]=(True,'private_polymorphism_1',True)
#        syn_pol[5][42]=(False,'private_polymorphism_1',True)
#        syn_pol[6][66]=(True,'fixed_difference',False)
#        syn_pol[0][72]=(True,'fixed_difference',False)
#        syn_pol[2][81]=(False,'fixed_difference',False)
#        syn_pol[5][87]=(False,'fixed_difference',False)
#        self.assertEqual(stats.get_syn_polymorphism(),syn_pol)
#        
#
#class Dataset_Test(unittest.TestCase):
#    '''Class to test the Dataset class.'''
#    
#    def setUp(self):
#        '''Initialize tests.'''
#        self.dataset_1 = Dataset('E_coli')
#        self.dataset_2 = Dataset('E_coli',['Clade_1','Clade_2'])
#        self.dataset_3 = Dataset('E_coli',['Clade_1','Clade_2'])
#        self.dataset_3.genes = {0:Gene(0,5), 1:Gene(1,6)}
#        self.dataset_3.data = {0:[Data(Gene(0,5), 'Clade_1', 'ATGAAGATGAAGTAA'),Data(Gene(0,5), 'Clade_2', 'ATGAATATGAAGTAA'),Data(Gene(0,5), 'Clade_1', 'ATGAAGATGAAGTGA')], 1:[Data(Gene(1,6), 'Clade_2', 'ATGAAGATGCATCAATGA'),Data(Gene(1,6), 'Clade_2', 'ATGAAGATGCATCAATGA'),Data(Gene(1,6), 'Clade_2', 'ATGTAGATGCATCAATGA'),Data(Gene(1,6), 'Clade_1', 'ATGAAGATGCTTCAATGA')]}
#        self.dataset_3.polymorphisms = {0:Polymorphism(Gene(0,5), 3, ['Clade_1','Clade_2'], Codons('ATG','AAG'), [0,1], [1,0])} # ne correspond pas à data
#        self.dataset_3.statistics = {('Clade_1','Clade_2'):Statistics('Clade_1','Clade_2',{0:Gene(0,5), 1:Gene(1,6)}), ('Clade_2','Clade_1'):Statistics('Clade_2','Clade_1',{0:Gene(0,5), 1:Gene(1,6)})}
#    
#    def test_init_(self):
#        '''Test Dataset(specie, clades=["No clades"]).'''
#        with self.assertRaises(TypeError):
#            Dataset(1)
#        with self.assertRaises(TypeError):
#            Dataset(True, ['Clade_1','Clade_2'])
#        with self.assertRaises(TypeError):
#            Dataset('E_coli', ('Clade_1','Clade_2'))
#        with self.assertRaises(TypeError):
#            Dataset('E_coli', [1,'Clade_2'])
#        with self.assertRaises(TypeError):
#            Dataset('E_coli', ['Clade_1',2])
#        with self.assertRaises(TypeError):
#            Dataset('E_coli', [1,2])
#        self.assertEqual(self.dataset_1.specie,'E_coli')
#        self.assertEqual(self.dataset_1.clades,["No clades"])
#        self.assertEqual(self.dataset_1.genes,dict())
#        self.assertEqual(self.dataset_1.data,dict())
#        self.assertEqual(self.dataset_1.polymorphisms,dict())
#        self.assertEqual(self.dataset_1.statistics,dict())
#        self.assertEqual(self.dataset_2.specie,'E_coli')
#        self.assertEqual(self.dataset_2.clades,['Clade_1','Clade_2'])
#        self.assertEqual(self.dataset_2.genes,dict())
#        self.assertEqual(self.dataset_2.data,dict())
#        self.assertEqual(self.dataset_2.polymorphisms,dict())
#        self.assertEqual(self.dataset_2.statistics,dict())
#        self.assertEqual(self.dataset_3.specie,'E_coli')
#        self.assertEqual(self.dataset_3.clades,['Clade_1','Clade_2'])
#        self.assertEqual(self.dataset_3.genes,{0:Gene(0,5), 1:Gene(1,6)})
#        self.assertEqual(self.dataset_3.data,{0:[Data(Gene(0,5), 'Clade_1', 'ATGAAGATGAAGTAA'),Data(Gene(0,5), 'Clade_2', 'ATGAATATGAAGTAA'),Data(Gene(0,5), 'Clade_1', 'ATGAAGATGAAGTGA')], 1:[Data(Gene(1,6), 'Clade_2', 'ATGAAGATGCATCAATGA'),Data(Gene(1,6), 'Clade_2', 'ATGAAGATGCATCAATGA'),Data(Gene(1,6), 'Clade_2', 'ATGTAGATGCATCAATGA'),Data(Gene(1,6), 'Clade_1', 'ATGAAGATGCTTCAATGA')]})
#        self.assertEqual(self.dataset_3.polymorphisms,{0:Polymorphism(Gene(0,5), 3, ['Clade_1','Clade_2'], Codons('ATG','AAG'), [0,1], [1,0])})
#        self.assertEqual(self.dataset_3.statistics,{('Clade_1','Clade_2'):Statistics('Clade_1','Clade_2',{0:Gene(0,5), 1:Gene(1,6)}), ('Clade_2','Clade_1'):Statistics('Clade_2','Clade_1',{0:Gene(0,5), 1:Gene(1,6)})})
#       
#    def test_eq(self):
#        '''Test __eq__(self,dataset).'''
#        dataset_1 = Dataset('E_coli')
#        dataset_2 = Dataset('E_coli',['Clade_1','Clade_2'])
#        dataset_3 = Dataset('E_coli',['Clade_1','Clade_2'])
#        dataset_3.genes = {0:Gene(0,5), 1:Gene(1,6)}
#        dataset_3.data = {0:[Data(Gene(0,5), 'Clade_1', 'ATGAAGATGAAGTAA'),Data(Gene(0,5), 'Clade_2', 'ATGAATATGAAGTAA'),Data(Gene(0,5), 'Clade_1', 'ATGAAGATGAAGTGA')], 1:[Data(Gene(1,6), 'Clade_2', 'ATGAAGATGCATCAATGA'),Data(Gene(1,6), 'Clade_2', 'ATGAAGATGCATCAATGA'),Data(Gene(1,6), 'Clade_2', 'ATGTAGATGCATCAATGA'),Data(Gene(1,6), 'Clade_1', 'ATGAAGATGCTTCAATGA')]}
#        dataset_3.polymorphisms = {0:Polymorphism(Gene(0,5), 3, ['Clade_1','Clade_2'], Codons('ATG','AAG'), [0,1], [1,0])} # ne correspond pas à data
#        dataset_3.statistics = {('Clade_1','Clade_2'):Statistics('Clade_1','Clade_2',{0:Gene(0,5), 1:Gene(1,6)}), ('Clade_2','Clade_1'):Statistics('Clade_2','Clade_1',{0:Gene(0,5), 1:Gene(1,6)})}
#        self.assertTrue(self.dataset_1==dataset_1)
#        self.assertTrue(self.dataset_2==dataset_2)
#        self.assertTrue(self.dataset_3==dataset_3)
#        self.assertFalse(self.dataset_1==self.dataset_2)
#        self.assertFalse(self.dataset_1==self.dataset_3)
#        self.assertFalse(self.dataset_3==self.dataset_2)
#    
#    def test_ne(self):
#        '''Test __ne__(self,dataset).'''
#        dataset_1 = Dataset('E_coli')
#        dataset_2 = Dataset('E_coli',['Clade_1','Clade_2'])
#        dataset_3 = Dataset('E_coli',['Clade_1','Clade_2'])
#        dataset_3.genes = {0:Gene(0,5), 1:Gene(1,6)}
#        dataset_3.data = {0:[Data(Gene(0,5), 'Clade_1', 'ATGAAGATGAAGTAA'),Data(Gene(0,5), 'Clade_2', 'ATGAATATGAAGTAA'),Data(Gene(0,5), 'Clade_1', 'ATGAAGATGAAGTGA')], 1:[Data(Gene(1,6), 'Clade_2', 'ATGAAGATGCATCAATGA'),Data(Gene(1,6), 'Clade_2', 'ATGAAGATGCATCAATGA'),Data(Gene(1,6), 'Clade_2', 'ATGTAGATGCATCAATGA'),Data(Gene(1,6), 'Clade_1', 'ATGAAGATGCTTCAATGA')]}
#        dataset_3.polymorphisms = {0:Polymorphism(Gene(0,5), 3, ['Clade_1','Clade_2'], Codons('ATG','AAG'), [0,1], [1,0])} # ne correspond pas à data
#        dataset_3.statistics = {('Clade_1','Clade_2'):Statistics('Clade_1','Clade_2',{0:Gene(0,5), 1:Gene(1,6)}), ('Clade_2','Clade_1'):Statistics('Clade_2','Clade_1',{0:Gene(0,5), 1:Gene(1,6)})}
#        self.assertFalse(self.dataset_1!=dataset_1)
#        self.assertFalse(self.dataset_2!=dataset_2)
#        self.assertFalse(self.dataset_3!=dataset_3)
#        self.assertTrue(self.dataset_1!=self.dataset_2)
#        self.assertTrue(self.dataset_1!=self.dataset_3)
#        self.assertTrue(self.dataset_3!=self.dataset_2)
#    
#    def test_get_specie(self):
#        '''Test Dataset.get_specie(self).'''
#        self.assertEqual(self.dataset_1.get_specie(),'E_coli')
#        self.assertEqual(self.dataset_2.get_specie(),'E_coli')
#        self.assertEqual(self.dataset_3.get_specie(),'E_coli')
#    
#    def test_get_clades(self):
#        '''Test Dataset.get_clades(self).'''
#        self.assertEqual(self.dataset_1.get_clades(),["No clades"])
#        self.assertEqual(self.dataset_2.get_clades(),['Clade_1','Clade_2'])
#        self.assertEqual(self.dataset_3.get_clades(),['Clade_1','Clade_2'])
#    
#    def test_get_genes(self):
#        '''Test Dataset.get_genes(self).'''
#        self.assertEqual(self.dataset_1.get_genes(),dict())
#        self.assertEqual(self.dataset_2.get_genes(),dict())
#        self.assertEqual(self.dataset_3.get_genes(),{0:Gene(0,5), 1:Gene(1,6)})
#    
#    def test_get_data(self):
#        '''Test Dataset.get_data(self).'''
#        self.assertEqual(self.dataset_1.get_data(),dict())
#        self.assertEqual(self.dataset_2.get_data(),dict())
#        self.assertEqual(self.dataset_3.get_data(),{0:[Data(Gene(0,5), 'Clade_1', 'ATGAAGATGAAGTAA'),Data(Gene(0,5), 'Clade_2', 'ATGAATATGAAGTAA'),Data(Gene(0,5), 'Clade_1', 'ATGAAGATGAAGTGA')], 1:[Data(Gene(1,6), 'Clade_2', 'ATGAAGATGCATCAATGA'),Data(Gene(1,6), 'Clade_2', 'ATGAAGATGCATCAATGA'),Data(Gene(1,6), 'Clade_2', 'ATGTAGATGCATCAATGA'),Data(Gene(1,6), 'Clade_1', 'ATGAAGATGCTTCAATGA')]})    
#
#    def test_get_polymorphisms(self):
#        '''Test Dataset.get_polymorphisms(self).'''
#        self.assertEqual(self.dataset_1.get_polymorphisms(),dict())
#        self.assertEqual(self.dataset_2.get_polymorphisms(),dict())
#        self.assertEqual(self.dataset_3.get_polymorphisms(),{0:Polymorphism(Gene(0,5), 3, ['Clade_1','Clade_2'], Codons('ATG','AAG'), [0,1], [1,0])})
#    
#    def test_get_statistics(self):
#        '''Test Dataset.get_statistics(self).'''
#        self.assertEqual(self.dataset_1.get_statistics(),dict())
#        self.assertEqual(self.dataset_2.get_statistics(),dict())
#        self.assertEqual(self.dataset_3.get_statistics(),{('Clade_1','Clade_2'):Statistics('Clade_1','Clade_2',{0:Gene(0,5), 1:Gene(1,6)}), ('Clade_2','Clade_1'):Statistics('Clade_2','Clade_1',{0:Gene(0,5), 1:Gene(1,6)})})
#
#    def test_initialize_data(self):
#        '''Test Dataset.initialize_data(self, file, folders).'''
#        file = 'tests/Test_clade1/file.txt'
#        folders = ['tests/Test_clade1', 'tests/Test_clade2']
#        dataset = Dataset("Bacillus_thuringiensis", ["Clade_1", "Clade_2"])
#        with self.assertRaises(TypeError):
#            dataset.initialize_data(1,folders)
#        with self.assertRaises(TypeError):
#            dataset.initialize_data(file,('tests/Test_clade1', 'tests/Test_clade2'))
#        with self.assertRaises(ValueError):
#            dataset.initialize_data(file,['tests/Test_clade1'])
#        with self.assertRaises(TypeError):
#            dataset.initialize_data(file,('tests/Test_clade1', 2))
#        dataset.initialize_data(file, folders)
#        dataset_2 = Dataset("Bacillus_thuringiensis", ["Clade_1", "Clade_2"])
#        dataset_2.genes = {0:Gene(0,40),1:Gene(1,39)}
#        dataset_2.data = {0:[Data(Gene(0,40),"Clade_1","TTGGAAAATATCTCTGATTTATGGAATAGTGCCTTAAAAGAATTAGAAAAAAAGGTAAGCAAGCCTAGTTATGAAACATGGTTAAAATCAACAACGGCTCATAACTTGAAGAAAGACGTA"),Data(Gene(0,40),"Clade_1","TTGGAAATTATCTCTGATTTATGGAATAGTGCCTTAAAAGAATTAGAAAAAAAGGTAAGCAAGCCTAGTTATGAAACATGGTTAAAATCAACAACGGCTCATAACTTGAAGAAAGACGTA"),Data(Gene(0,40),"Clade_2","TTGGAAAACATCTCTGATTTATGGAACAGTGCCTTAAAAGAACTCGAAAAAAAGGTCAGTAAACCAAGTTATGAAACATGGTTAAAATCAACAACCGCACATAATTTAAAGAAAGATGTA"),Data(Gene(0,40),"Clade_2","TTGGAAAACATCTCTGATTTATGGAACAGCGCCTTAAAAGAACTTGAAAAAAAGGTCAGTAAACCAAGTTATGAAACATGGTTAAAATCAACAACCGCACATAATTTAAAGAAAGATGTA")], 1:[Data(Gene(1,39),"Clade_1","ATGCGTTTTACAATACAAAAAGACTATCTTGTAAGAGGTGTACAAGATGTAATGAAGGCAGTTTCTTCTCGTACAACAATCCCTATCCTTACGGGAATTAAAGTTGTAGCTACTGAA"),Data(Gene(1,39),"Clade_1","ATGCGTTTTACAATACAAAAAGACTATCTTGTAAGAGGTGTACAAGATGTAATGAAGGCAGTTTCTTCTCGTACAACAATCCCTATCCTTACGGGAATTAAAGTTGTAGCTACTGAA"),Data(Gene(1,39),"Clade_2","ATGCGTTTTACAATTCAAAAAGACTATCTTGTAAGAAGTGTACAAGATGTAATGAAGGCTGTTTCTTCTCGTACAACAATTCCGATCCTTACAGGAATTAAGGTTGTAGCTACGGAA"),Data(Gene(1,39),"Clade_2","ATGCGTTTTTCAATTCAAAAAGACTATCTTGTAAGAAGTGTACAAGATGTAATGAAGGCTGTTTCTTCTCGTACAACAATTCCGATCCTTACAGGAATTAAAGTTGTCGCTACGGAA")]}
#        self.assertEqual(dataset, dataset_2)
#    
#    def test_initialize_polymorphisms(self):
#        '''Test Dataset.initialize_polymorphisms(self, threshold).'''
#        dataset = Dataset('E_coli', clades=['1','2','3'])
#        dataset.genes = {0:Gene(0,7), 2:Gene(2,6)}
#        dataset.data = {0:[], 2:[]}
#        dataset.data[0] += [Data(Gene(0,7), '2', 'ATGTTGAAGAACTGTGGATAA')]
#        dataset.data[0] += [Data(Gene(0,7), '1', 'ATGTTTAACAACTGGGGATGA')]
#        dataset.data[0] += [Data(Gene(0,7), '1', 'ATGTTTAAGAACTGGGGA')]
#        dataset.data[0] += [Data(Gene(0,7), '2', 'ATGTTTAATAACTGGGGATAA')]
#        dataset.data[0] += [Data(Gene(0,7), '2', 'ATGTTTAAGAACTGTGGATAA')]
#        dataset.data[0] += [Data(Gene(0,7), '3', 'ATGTTGAAGAACTGTGGATGA')]
#        dataset.data[0] += [Data(Gene(0,7), '3', 'ATGTTTAAGAACTGGGGATAAA')]
#        dataset.data[0] += [Data(Gene(0,7), '3', 'ATGTTGAAGAACTGTGGATGA')]
#        dataset.data[0] += [Data(Gene(0,7), '3', 'ATGTTGAAGAACTGTGGATGA')]
#        dataset.data[0] += [Data(Gene(0,7), '1', 'ATGTTGAAGAACT-TGGATGA')]
#        dataset.data[0] += [Data(Gene(0,7), '1', 'ATGTTTAAGAACTGTGGATGA')]
#        dataset.data[0] += [Data(Gene(0,7), '1', 'ATGTTTAATAAC---GGATGA')]
#        dataset.data[2] += [Data(Gene(2,6), '1', 'ATGAAACCCGGGTTTTAG')]
#        dataset.data[2] += [Data(Gene(2,6), '1', 'ATTAAGCCCGGGTTATAG')]
#        dataset.data[2] += [Data(Gene(2,6), '1', 'ATGAAGCCCGGGTTTTA')]
#        dataset.data[2] += [Data(Gene(2,6), '3', 'ATGAAACCTGG-TTATAG')]
#        dataset.data[2] += [Data(Gene(2,6), '3', 'ATTAAACCCGGGTTATAG')]
#        dataset.data[2] += [Data(Gene(2,6), '2', 'ATGAAACCCGGGTTTTAG')]
#        dataset.data[2] += [Data(Gene(2,6), '2', 'ATTAAACCCGGGTTTTAG')]
#        dataset.initialize_polymorphisms(threshold=-1)
#        self.assertEqual(list(dataset.polymorphisms.keys()),[0,2])
#        self.assertEqual(len(dataset.polymorphisms[0]),3)
#        self.assertEqual(len(dataset.polymorphisms[2]),4)
#        self.assertEqual(dataset.polymorphisms[0][0], Polymorphism(Gene(0,7),3,['1','2','3'],Codons('TTG','TTT'),[1,1,3],[3,2,0]))
#        self.assertEqual(dataset.polymorphisms[0][1], Polymorphism(Gene(0,7),12,['1','2','3'],Codons('TGT','TGG'),[1,2,3],[1,1,0]))
#        self.assertEqual(dataset.polymorphisms[0][2], Polymorphism(Gene(0,7),18,['1','2','3'],Codons('TAA','TGA'),[0,3,0],[4,0,3]))
#        self.assertEqual(dataset.polymorphisms[2][0], Polymorphism(Gene(2,6),0,['1','2','3'],Codons('ATG','ATT'),[1,1,1],[1,1,1]))
#        self.assertEqual(dataset.polymorphisms[2][1], Polymorphism(Gene(2,6),3,['1','2','3'],Codons('AAA','AAG'),[1,2,2],[1,0,0]))
#        self.assertEqual(dataset.polymorphisms[2][2], Polymorphism(Gene(2,6),6,['1','2','3'],Codons('CCC','CCT'),[2,2,1],[0,0,1]))
#        self.assertEqual(dataset.polymorphisms[2][3], Polymorphism(Gene(2,6),12,['1','2','3'],Codons('TTT','TTA'),[1,2,0],[1,0,2]))
#        dataset.polymorphisms = dict()
#        dataset.initialize_polymorphisms(threshold=1)
#        self.assertEqual(list(dataset.polymorphisms.keys()),[0,2])
#        self.assertEqual(len(dataset.polymorphisms[0]),3)
#        self.assertEqual(len(dataset.polymorphisms[2]),4)
#        self.assertEqual(dataset.polymorphisms[0][0], Polymorphism(Gene(0,7),3,['1','2','3'],Codons('TTG','TTT'),[1,1,3],[3,2,0]))
#        self.assertEqual(dataset.polymorphisms[0][1], Polymorphism(Gene(0,7),12,['1','2','3'],Codons('TGT','TGG'),[1,2,3],[1,1,0]))
#        self.assertEqual(dataset.polymorphisms[0][2], Polymorphism(Gene(0,7),18,['1','2','3'],Codons('TAA','TGA'),[0,3,0],[4,0,3]))
#        self.assertEqual(dataset.polymorphisms[2][0], Polymorphism(Gene(2,6),0,['1','2','3'],Codons('ATG','ATT'),[1,1,1],[1,1,1]))
#        self.assertEqual(dataset.polymorphisms[2][1], Polymorphism(Gene(2,6),3,['1','2','3'],Codons('AAA','AAG'),[1,2,2],[1,0,0]))
#        self.assertEqual(dataset.polymorphisms[2][2], Polymorphism(Gene(2,6),6,['1','2','3'],Codons('CCC','CCT'),[2,2,1],[0,0,1]))
#        self.assertEqual(dataset.polymorphisms[2][3], Polymorphism(Gene(2,6),12,['1','2','3'],Codons('TTT','TTA'),[1,2,0],[1,0,2]))
#        dataset.polymorphisms = dict()
#        dataset.initialize_polymorphisms(threshold=2)
#        self.assertEqual(list(dataset.polymorphisms.keys()),[0,2])
#        self.assertEqual(len(dataset.polymorphisms[0]),2)
#        self.assertEqual(dataset.polymorphisms[0][0], Polymorphism(Gene(0,7),3,['1','2','3'],Codons('TTG','TTT'),[1,1,3],[3,2,0]))
#        self.assertEqual(dataset.polymorphisms[0][1], Polymorphism(Gene(0,7),18,['1','2','3'],Codons('TAA','TGA'),[0,3,0],[4,0,3]))
#        
##    def test_initialize_statistics(self):
##        '''Test Dataset.initialize_statistics(self).'''
##        genes = {0:Gene(0,120), 2:Gene(2,122), 5:Gene(5,125), 6:Gene(6,126)}
##        dict_polymorphism = {0:[], 2:[], 5:[], 6:[]}
##        dict_polymorphism[0] += [Polymorphism(Gene(0,120),3,['Clade_1','Clade_2','Clade_3'],Codons('TTT','TTC'),[6,6,6],[1,0,0])]
##        dict_polymorphism[0] += [Polymorphism(Gene(0,120),27,['Clade_1','Clade_2','Clade_3'],Codons('TTT','TTC'),[0,0,5],[1,2,6])]
##        dict_polymorphism[0] += [Polymorphism(Gene(0,120),72,['Clade_1','Clade_2','Clade_3'],Codons('TTT','TTC'),[0,5,0],[6,0,5])]
##        dict_polymorphism[0] += [Polymorphism(Gene(0,120),93,['Clade_1','Clade_2','Clade_3'],Codons('TTT','TTC'),[8,0,0],[0,9,9])]
##        dict_polymorphism[0] += [Polymorphism(Gene(0,120),111,['Clade_1','Clade_2','Clade_3'],Codons('TTT','TTC'),[2,0,3],[0,0,6])]
##        dict_polymorphism[2] += [Polymorphism(Gene(2,122),6,['Clade_1','Clade_2','Clade_3'],Codons('TTT','TTC'),[3,4,5],[1,2,6])]
##        dict_polymorphism[2] += [Polymorphism(Gene(2,122),33,['Clade_1','Clade_2','Clade_3'],Codons('TTT','TTC'),[3,5,0],[1,2,6])]
##        dict_polymorphism[2] += [Polymorphism(Gene(2,122),81,['Clade_1','Clade_2','Clade_3'],Codons('TTT','TTA'),[8,0,5],[0,4,0])]
##        dict_polymorphism[2] += [Polymorphism(Gene(2,122),99,['Clade_1','Clade_2','Clade_3'],Codons('TTT','TTC'),[8,9,9],[1,0,0])]
##        dict_polymorphism[2] += [Polymorphism(Gene(2,122),114,['Clade_1','Clade_2','Clade_3'],Codons('TTT','TTC'),[2,3,0],[2,6,0])]
##        dict_polymorphism[5] += [Polymorphism(Gene(5,125),12,['Clade_1','Clade_2','Clade_3'],Codons('TTT','TTA'),[0,4,5],[7,2,8])]
##        dict_polymorphism[5] += [Polymorphism(Gene(5,125),42,['Clade_1','Clade_2','Clade_3'],Codons('TTT','TTA'),[0,5,0],[1,2,6])]
##        dict_polymorphism[5] += [Polymorphism(Gene(5,125),87,['Clade_1','Clade_2','Clade_3'],Codons('TTT','TTA'),[8,0,5],[1,4,0])]
##        dict_polymorphism[5] += [Polymorphism(Gene(5,125),102,['Clade_1','Clade_2','Clade_3'],Codons('TTT','TTA'),[8,9,9],[0,0,0])]
##        dict_polymorphism[5] += [Polymorphism(Gene(5,125),120,['Clade_1','Clade_2','Clade_3'],Codons('TTT','TTA'),[0,3,0],[2,6,0])]
##        dict_polymorphism[6] += [Polymorphism(Gene(6,126),21,['Clade_1','Clade_2','Clade_3'],Codons('TTT','TTA'),[3,0,5],[1,2,6])]
##        dict_polymorphism[6] += [Polymorphism(Gene(6,126),66,['Clade_1','Clade_2','Clade_3'],Codons('TTT','TTC'),[3,5,0],[6,0,5])]
##        dict_polymorphism[6] += [Polymorphism(Gene(6,126),90,['Clade_1','Clade_2','Clade_3'],Codons('TTT','TTA'),[8,0,0],[1,9,9])]
##        dict_polymorphism[6] += [Polymorphism(Gene(6,126),108,['Clade_1','Clade_2','Clade_3'],Codons('TTT','TTA'),[2,0,3],[2,0,6])]
##        dataset = Dataset('E_coli',['Clade_1','Clade_2','Clade_3'])
##        dataset.genes = genes
##        dataset.polymorphisms = dict_polymorphism
##        dataset.initialize_statistics()
##        self.assertEqual(list(dataset.statistics.keys()), [('Clade_1','Clade_2'), ('Clade_1','Clade_3'), ('Clade_2','Clade_1'), ('Clade_2','Clade_3'), ('Clade_3','Clade_1'), ('Clade_3','Clade_2')])        
##        syn_pol = {0:dict(), 2:dict(), 5:dict(), 6:dict()}
##        syn_pol[0][3] = (True, 'private_polymorphism_1',False)
##        syn_pol[0][72] = (True, 'fixed_difference', False)
##        syn_pol[0][93] = (True, 'fixed_difference', False)
##        syn_pol[2][6] = (True, 'shared_polymorphism',False)
##        syn_pol[2][33] = (True, 'shared_polymorphism',False)
##        syn_pol[2][81] = (False, 'fixed_difference', False)
##        syn_pol[2][99] = (True, 'private_polymorphism_1',False)
##        syn_pol[2][114] = (True, 'shared_polymorphism', True)
##        syn_pol[5][12] = (False, 'private_polymorphism_2',True)
##        syn_pol[5][42] = (False, 'private_polymorphism_2',True)
##        syn_pol[5][87] = (False, 'private_polymorphism_1',False)
##        syn_pol[5][120] = (False, 'private_polymorphism_2',True)
##        syn_pol[6][21] = (False, 'private_polymorphism_1',False)
##        syn_pol[6][66] = (True, 'private_polymorphism_1',True)
##        syn_pol[6][90] = (False, 'private_polymorphism_1',False)
##        stats = Statistics('Clade_1','Clade_2',genes)
##        stats.syn_polymorphism = syn_pol
##        self.assertEqual(dataset.statistics[('Clade_1','Clade_2')],stats)
##        syn_pol = {0:dict(), 2:dict(), 5:dict(), 6:dict()}
##        syn_pol[0][3] = (True, 'private_polymorphism_1',False)
##        syn_pol[0][27] = (True, 'private_polymorphism_2',True)
##        syn_pol[0][93] = (True, 'fixed_difference', False)
##        syn_pol[0][111] = (True, 'private_polymorphism_2',True)
##        syn_pol[2][6] = (True, 'shared_polymorphism',False)
##        syn_pol[2][33] = (True, 'private_polymorphism_1',False)
##        syn_pol[2][99] = (True, 'private_polymorphism_1',False)
##        syn_pol[5][12] = (False, 'private_polymorphism_2',True)
##        syn_pol[5][87] = (False, 'private_polymorphism_1',False)
##        syn_pol[6][21] = (False, 'shared_polymorphism',False)
##        syn_pol[6][66] = (True, 'private_polymorphism_1',True)
##        syn_pol[6][90] = (False, 'private_polymorphism_1',False)
##        syn_pol[6][108] = (False, 'shared_polymorphism',True)
##        stats = Statistics('Clade_1','Clade_3',genes)
##        stats.syn_polymorphism = syn_pol
##        self.assertEqual(dataset.statistics[('Clade_1','Clade_3')].syn_polymorphism,stats.syn_polymorphism)
##        syn_pol = {0:dict(), 2:dict(), 5:dict(), 6:dict()}
##        syn_pol[0][3] = (True, 'private_polymorphism_2',False)
##        syn_pol[0][72] = (True, 'fixed_difference',False)
##        syn_pol[0][93] = (True, 'fixed_difference',False)
##        syn_pol[2][6] = (True, 'shared_polymorphism',False)
##        syn_pol[2][33] = (True, 'shared_polymorphism',False)
##        syn_pol[2][81] = (False, 'fixed_difference',False)
##        syn_pol[2][99] = (True, 'private_polymorphism_2',False)
##        syn_pol[2][114] = (True, 'shared_polymorphism',True)
##        syn_pol[5][12] = (False, 'private_polymorphism_1',True)
##        syn_pol[5][42] = (False, 'private_polymorphism_1',True)
##        syn_pol[5][87] = (False, 'private_polymorphism_2',False)
##        syn_pol[5][120] = (False, 'private_polymorphism_1',True)
##        syn_pol[6][21] = (False, 'private_polymorphism_2',False)
##        syn_pol[6][66] = (True, 'private_polymorphism_2',True)
##        syn_pol[6][90] = (False, 'private_polymorphism_2',False)
##        stats = Statistics('Clade_2','Clade_1',genes)
##        stats.syn_polymorphism = syn_pol
##        self.assertEqual(dataset.statistics[('Clade_2','Clade_1')],stats)
##        syn_pol = {0:dict(), 2:dict(), 5:dict(), 6:dict()}
##        syn_pol[2][6]=(True,'shared_polymorphism',True)
##        syn_pol[5][12]=(False,'shared_polymorphism',True)
##        syn_pol[6][21]=(False,'private_polymorphism_2',True)
##        syn_pol[0][27]=(True,'private_polymorphism_2',True)
##        syn_pol[2][33]=(True,'private_polymorphism_1',True)
##        syn_pol[5][42]=(False,'private_polymorphism_1',True)
##        syn_pol[6][66]=(True,'fixed_difference',False)
##        syn_pol[0][72]=(True,'fixed_difference',False)
##        syn_pol[2][81]=(False,'fixed_difference',False)
##        syn_pol[5][87]=(False,'fixed_difference',False)
##        stats = Statistics('Clade_2','Clade_3',genes)
##        stats.syn_polymorphism = syn_pol
##        self.assertEqual(dataset.statistics[('Clade_2','Clade_3')],stats)
##        syn_pol = {0:dict(), 2:dict(), 5:dict(), 6:dict()}
##        syn_pol[0][3] = (True, 'private_polymorphism_2',False)
##        syn_pol[0][27] = (True, 'private_polymorphism_1',True)
##        syn_pol[0][93] = (True, 'fixed_difference',False)
##        syn_pol[0][111] = (True, 'private_polymorphism_1',True)
##        syn_pol[2][6] = (True, 'shared_polymorphism',False)
##        syn_pol[2][33] = (True, 'private_polymorphism_2',False)
##        syn_pol[2][99] = (True, 'private_polymorphism_2',False)
##        syn_pol[5][12] = (False, 'private_polymorphism_1',True)
##        syn_pol[5][87] = (False, 'private_polymorphism_2',False)
##        syn_pol[6][21] = (False, 'shared_polymorphism',False)
##        syn_pol[6][66] = (True, 'private_polymorphism_2',True)
##        syn_pol[6][90] = (False, 'private_polymorphism_2',False)
##        syn_pol[6][108] = (False, 'shared_polymorphism',True)
##        stats = Statistics('Clade_3','Clade_1',genes)
##        stats.syn_polymorphism = syn_pol
##        self.assertEqual(dataset.statistics[('Clade_3','Clade_1')],stats)
##        syn_pol = {0:dict(), 2:dict(), 5:dict(), 6:dict()}
##        syn_pol[0][27] = (True, 'private_polymorphism_1',True)
##        syn_pol[0][72] = (True, 'fixed_difference',False)
##        syn_pol[2][6] = (True, 'shared_polymorphism',True)
##        syn_pol[2][33] = (True, 'private_polymorphism_2',True)
##        syn_pol[2][81] = (False, 'fixed_difference',False)
##        syn_pol[5][12] = (False, 'shared_polymorphism',True)
##        syn_pol[5][42] = (False, 'private_polymorphism_2',True)
##        syn_pol[5][87] = (False, 'fixed_difference',False)
##        syn_pol[6][21] = (False, 'private_polymorphism_1',True)
##        syn_pol[6][66] = (True, 'fixed_difference',False)
##        stats = Statistics('Clade_3','Clade_2',genes)
##        stats.syn_polymorphism = syn_pol
##        self.assertEqual(dataset.statistics[('Clade_3','Clade_2')],stats)
#        


unittest.main()
